# Supplementary material for: Core transcriptional regulatory circuits in prion diseases
Source: Mol Brain. 2020 Jan 20;13:10. doi: 10.1186/s13041-020-0551-3 (PMC6972013; doi:10.1186/s13041-020-0551-3)
Supplement: Supplementary file 2 — Additional file 2: Table S1. Previously reported differential expression of 883 genes during the progression of prion diseases. Table S2. GO Biological Processes enriched by EU, LU, and DN genes. Table S3. 114 major TFs and previously reported associations with prion or other neurodegenerative diseases. Table S4. Representative cellular processes associated with prion diseases. Table S5. Motif7 - 6329 subnetworks and Motif10 - 533 subnetworks. Table S6. GOBPs regulated by TF pairs that could be operative in microglia and OPC. [file 13041_2020_551_MOESM2_ESM.xlsx]

## Sheet: Table S1
Table S1. Previously reported differential expression of 883 genes during the progression of prion diseases
No	Probe id	Entrez Gene Id	Gene symbol	Description	EU	LU	DN	333 core genes	923 DEGs	Union of differentially expressed genes previously reported	Booth et al, 2004	Riemer et al, 2004	Xiang et al, 2004	Brown et al, 2005	Skinner et al, 2006	Xiang et al, 2007	Sorensen et al, 2008	Moody et al, 2009
1	1434719_at	232345	A2m	alpha-2-macroglobulin		O		O	O	O		O	O					O
2	1419100_at	20716	Serpina3n	serine (or cysteine) peptidase inhibitor, clade A, member 3N	O			O	O	O			O			O		O
3	1421840_at	11303	Abca1	ATP-binding cassette, sub-family A (ABC1), member 1		O		O	O	O		O	O			O	O	O
4	1458670_at	94191	Adarb2	adenosine deaminase, RNA-specific, B2			O
5	1450065_at	11513	Adcy7	adenylate cyclase 7		O		O	O
6	1448318_at	11520	Adfp	perilipin 2		O			O
7	1422514_at	11568	Aebp1	AE binding protein 1		O			O
8	1418204_s_at	11629	Aif1	allograft inflammatory factor 1	O			O	O	O			O
9	1416468_at	11668	Aldh1a1	aldehyde dehydrogenase family 1, subfamily A1		O			O	O	O				O
10	1424714_at	11676	Aldoc	aldolase C, fructose-bisphosphate		O		O	O	O						O
11	1452016_at	11690	Alox5ap	arachidonate 5-lipoxygenase activating protein	O			O	O
12	1422573_at	11717	Ampd3	adenosine monophosphate deaminase 3		O		O	O
13	1439066_at	11600	Angpt1	angiopoietin 1		O		O	O
14	1419091_a_at	12306	Anxa2	annexin A2		O			O
15	1460330_at	11745	Anxa3	annexin A3	O			O	O	O		O					O	O
16	1421223_a_at	11746	Anxa4	annexin A4		O		O	O	O			O
17	1425567_a_at	11747	Anxa5	annexin A5		O			O
18	1419435_at	11761	Aox1	aldehyde oxidase 1		O			O
19	1450056_at	11789	Apc	adenomatosis polyposis coli			O
20	1421392_a_at	11796	Birc3	baculoviral IAP repeat-containing 3		O			O
21	1417561_at	11812	Apoc1	apolipoprotein C-I		O
22	1444414_at	11815	Apod	apolipoprotein D		O		O	O	O	O	O			O		O	O
23	1432466_a_at	11816	Apoe	apolipoprotein E		O			O	O	O				O		O
24	1458525_at	11820	App	amyloid beta (A4) precursor protein			O			O		O
25	1460251_at	14102	Fas	Fas (TNF receptor superfamily member 6)		O
26	1442046_at	110380	Apxl	shroom family member 2			O
27	1434449_at	11829	Aqp4	aquaporin 4		O		O	O	O		O
28	1435394_s_at	11853	Rhoc	ras homolog gene family, member C		O		O	O
29	1423194_at	11855	Arhgap5	Rho GTPase activating protein 5			O
30	1426454_at	11857	Arhgdib	Rho, GDP dissociation inhibitor (GDI) beta	O			O	O	O								O
31	1449363_at	11910	Atf3	activating transcription factor 3		O			O	O						O
32	1435148_at	11932	Atp1b2	ATPase, Na+/K+ transporting, beta 2 polypeptide		O			O	O	O						O
33	1428936_at	67972	Atp2b1	ATPase, Ca++ transporting, plasma membrane 1			O
34	1420402_at	11941	Atp2b2	ATPase, Ca++ transporting, plasma membrane 2			O		O
35	1420947_at	22589	Atrx	alpha thalassemia/mental retardation syndrome X-linked homolog (human)			O
36	1450794_at	11998	Avp	arginine vasopressin		O			O
37	1423586_at	26362	Axl	AXL receptor tyrosine kinase		O		O	O	O						O
38	1452428_a_at	12010	B2m	beta-2 microglobulin	O			O	O	O	O	O	O		O		O
39	1417420_at	12443	Ccnd1	cyclin D1		O		O	O
40	1419004_s_at	12044	Bcl2a1a	B-cell leukemia/lymphoma 2 related protein A1a	O			O	O	O			O			O
41	1418133_at	12051	Bcl3	B-cell leukemia/lymphoma 3		O			O	O			O					O
42	1450759_at	12161	Bmp6	bone morphogenetic protein 6		O
43	1419616_at	12168	Bmpr2	bone morphogenic protein receptor, type II (serine/threonine kinase)			O
44	1425693_at	109880	Braf	Braf transforming gene			O
45	1438948_x_at	12257	Bzrp	translocator protein		O		O	O	O						O
46	1416625_at	12258	Serping1	serine (or cysteine) peptidase inhibitor, clade G, member 1		O		O	O
47	1417381_at	12259	C1qa	complement component 1, q subcomponent, alpha polypeptide	O			O	O	O		O	O		O	O
48	1437726_x_at	12260	C1qb	complement component 1, q subcomponent, beta polypeptide	O			O	O	O		O	O	O	O	O
49	1449401_at	12262	C1qg	complement component 1, q subcomponent, C chain	O			O	O	O			O			O
50	1423954_at	12266	C3	complement component 3		O		O	O	O		O
51	1442082_at	12267	C3ar1	complement component 3a receptor 1	O			O	O	O		O	O			O
52	1418021_at	12268	C4	complement component 4B (Childo blood group)	O			O	O	O		O	O			O
53	1420131_s_at	108705	Pttg1ip	pituitary tumor-transforming 1 interacting protein		O			O
54	1415797_at	12305	Ddr1	discoidin domain receptor family, member 1		O			O	O	O
55	1449999_a_at	12293	Cacna2d1	calcium channel, voltage-dependent, alpha2/delta subunit 1			O		O
56	1452089_at	12298	Cacnb4	calcium channel, voltage-dependent, beta 4 subunit			O		O
57	1452453_a_at	12322	Camk2a	calcium/calmodulin-dependent protein kinase II alpha			O			O							O
58	1450355_a_at	12332	Capg	capping protein (actin filament), gelsolin-like	O				O	O		O	O			O		O
59	1416257_at	12334	Capn2	calpain 2		O			O
60	1426043_a_at	12335	Capn3	calpain 3		O			O
61	1426400_a_at	12336	Capns1	calpain, small subunit 1		O			O
62	1424552_at	12370	Casp8	caspase 8		O		O	O
63	1427640_a_at	12395	Cbfa2t1h	runt-related transcription factor 1; translocated to, 1 (cyclin D-related)			O
64	1416066_at	12527	Cd9	CD9 antigen		O		O	O	O		O			O		O
65	1417268_at	12475	Cd14	CD14 antigen	O			O	O	O			O			O		O
66	1437502_x_at	12484	Cd24a	CD24a antigen		O
67	1449858_at	12524	Cd86	CD86 antigen		O		O	O	O			O					O
68	1460235_at	12492	Scarb2	scavenger receptor class B, member 2		O			O
69	1418259_a_at	12496	Entpd2	ectonucleoside triphosphate diphosphohydrolase 2		O			O
70	1423760_at	12505	Cd44	CD44 antigen		O		O	O	O			O
71	1427301_at	12506	Cd48	CD48 antigen	O			O	O	O			O			O
72	1448617_at	12508	Cd53	CD53 antigen	O			O	O	O	O	O	O					O
73	1449164_at	12514	Cd68	CD68 antigen	O			O	O	O		O	O			O		O
74	1425519_a_at	16149	Ii	CD74 antigen (invariant polypeptide of major histocompatibility complex, class II antigen-associated)	O			O	O
75	1422052_at	12564	Cdh8	cadherin 8			O
76	1460218_at	23833	Cd52	CD52 antigen	O			O	O	O		O	O					O
77	1418982_at	12606	Cebpa	CCAAT/enhancer binding protein (C/EBP), alpha	O			O	O	O						O
78	1418901_at	12608	Cebpb	CCAAT/enhancer binding protein (C/EBP), beta		O			O
79	1423233_at	12609	Cebpd	CCAAT/enhancer binding protein (C/EBP), delta	O			O	O	O	O	O	O				O
80	1416382_at	13032	Ctsc	cathepsin C	O			O	O	O		O	O					O
81	1451537_at	12654	Chi3l1	chitinase 3-like 1	O			O	O	O		O				O		O
82	1454849_x_at	12759	Clu	clusterin		O		O	O	O	O				O	O	O
83	1416656_at	114584	Clic1	chloride intracellular channel 1		O		O	O
84	1417551_at	12752	Cln3	ceroid lipofuscinosis, neuronal 3, juvenile (Batten, Spielmeyer-Vogt disease)		O			O
85	1436836_x_at	71994	Cnn3	calponin 3, acidic		O		O	O	O	O		O		O		O
86	1419425_at	12801	Cnr1	cannabinoid receptor 1 (brain)			O
87	1422033_a_at	12803	Cntf	ciliary neurotrophic factor		O			O
88	1425476_at	12830	Col4a5	collagen, type IV, alpha 5		O
89	1460693_a_at	12841	Col9a3	collagen, type IX, alpha 3		O
90	1427986_a_at	107581	Col16a1	collagen, type XVI, alpha 1		O			O
91	1417494_a_at	12870	Cp	ceruloplasmin		O		O	O
92	1427559_a_at	11909	Atf2	activating transcription factor 2			O
93	1448914_a_at	12977	Csf1	colony stimulating factor 1 (macrophage)		O		O	O	O								O
94	1419873_s_at	12978	Csf1r	colony stimulating factor 1 receptor	O			O	O	O	O	O
95	1455660_at	12983	Csf2rb1	colony stimulating factor 2 receptor, beta, low-affinity (granulocyte-macrophage)		O			O	O						O
96	1418806_at	12986	Csf3r	colony stimulating factor 3 receptor (granulocyte)		O			O
97	1417490_at	13030	Ctsb	cathepsin B		O			O	O	O				O		O
98	1448118_a_at	13033	Ctsd	cathepsin D		O		O	O	O		O	O			O
99	1443814_x_at	13036	Ctsh	cathepsin H	O			O	O	O	O	O	O				O	O
100	1451310_a_at	13039	Ctsl	cathepsin L		O		O	O	O								O
101	1448591_at	13040	Ctss	cathepsin S	O			O	O	O	O	O	O		O	O	O	O
102	1417870_x_at	64138	Ctsz	cathepsin Z	O			O	O	O		O	O		O	O
103	1450020_at	13051	Cx3cr1	chemokine (C-X3-C) receptor 1	O			O	O	O			O
104	1454268_a_at	13057	Cyba	cytochrome b-245, alpha polypeptide	O			O	O	O		O	O					O
105	1436778_at	13058	Cybb	cytochrome b-245, beta polypeptide		O		O	O	O						O		O
106	1419040_at	56448	Cyp2d22	cytochrome P450, family 2, subfamily d, polypeptide 22		O
107	1420498_a_at	13132	Dab2	disabled homolog 2 (Drosophila)		O			O	O	O
108	1440901_at	217480	Dgkb	diacylglycerol kinase, beta			O
109	1451112_s_at	223453	Dap	death-associated protein		O			O
110	1422432_at	13167	Dbi	diazepam binding inhibitor		O		O	O	O	O				O		O
111	1418139_at	13193	Dcx	doublecortin			O
112	1449519_at	13197	Gadd45a	growth arrest and DNA-damage-inducible 45 alpha		O			O
113	1424598_at	13209	Ddx6	DEAD (Asp-Glu-Ala-Asp) box polypeptide 6			O
114	1422186_s_at	109754	Cyb5r3	cytochrome b5 reductase 3		O			O
115	1421200_at	23859	Dlgh2	discs, large homolog 2 (Drosophila)			O
116	1422808_s_at	94176	Dock2	dedicator of cyto-kinesis 2		O		O	O	O			O
117	1427946_s_at	99586	Dpyd	dihydropyrimidine dehydrogenase		O		O	O
118	1416301_a_at	13591	Ebf1	early B-cell factor 1			O
119	1437356_at	321019	Ebi2	G protein-coupled receptor 183		O			O
120	1448613_at	13601	Ecm1	extracellular matrix protein 1		O			O
121	1438658_a_at	13610	Edg3	sphingosine-1-phosphate receptor 3		O		O	O	O			O
122	1423693_at	109901	Ela1	chymotrypsin-like elastase family, member 1	O			O	O
123	1421897_at	13712	Elk1	ELK1, member of ETS oncogene family		O
124	1448797_at	13713	Elk3	ELK3, member of ETS oncogene family		O		O	O
125	1416529_at	13730	Emp1	epithelial membrane protein 1		O			O
126	1451161_a_at	13733	Emr1	EGF-like module containing, mucin-like, hormone receptor-like sequence 1	O			O	O
127	1433490_s_at	13822	Epb4.1l2	erythrocyte protein band 4.1-like 2		O			O	O				O
128	1421929_at	13838	Epha4	Eph receptor A4			O
129	1422438_at	13849	Ephx1	epoxide hydrolase 1, microsomal		O			O
130	1442542_at	14051	Eya4	eyes absent 4 homolog (Drosophila)		O		O	O
131	1448876_at	59056	Evc	Ellis van Creveld gene homolog (human)		O
132	1417408_at	14066	F3	coagulation factor III		O			O
133	1451828_a_at	50790	Acsl4	acyl-CoA synthetase long-chain family member 4			O
134	1427183_at	216616	Efemp1	epidermal growth factor-containing fibulin-like extracellular matrix protein 1	O				O
135	1418340_at	14127	Fcer1g	Fc receptor, IgE, high affinity I, gamma polypeptide	O			O	O	O	O		O					O
136	1417876_at	14129	Fcgr1	Fc receptor, IgG, high affinity I	O					O			O
137	1435477_s_at	14130	Fcgr2b	Fc receptor, IgG, low affinity IIb	O			O	O	O		O	O			O		O
138	1449958_a_at	14169	Fgf14	fibroblast growth factor 14			O
139	1441799_at	14229	Fkbp5	FK506 binding protein 5		O			O
140	1433512_at	14247	Fli1	Friend leukemia integration 1		O		O	O	O						O
141	1426677_at	192176	Flna	filamin, alpha		O
142	1449073_at	68794	Flnc	filamin C, gamma		O
143	1415939_at	14264	Fmod	fibromodulin		O			O
144	1418364_a_at	14325	Ftl1	ferritin light chain 1		O		O	O
145	1416109_at	71665	Fuca1	fucosidase, alpha-L- 1, tissue		O			O
146	1435144_at	23880	Fyb	FYN binding protein	O			O	O	O	O
147	1421280_at	14394	Gabra1	gamma-aminobutyric acid (GABA) A receptor, subunit alpha 1			O		O
148	1421263_at	14396	Gabra3	gamma-aminobutyric acid (GABA) A receptor, subunit alpha 3			O
149	1450319_at	14401	Gabrb2	gamma-aminobutyric acid (GABA) A receptor, subunit beta 2			O		O
150	1421189_at	14402	Gabrb3	gamma-aminobutyric acid (GABA) A receptor, subunit beta 3			O
151	1421978_at	14417	Gad2	glutamic acid decarboxylase 2			O
152	1448744_at	50917	Galns	galactosamine (N-acetyl)-6-sulfate sulfatase		O
153	1437044_a_at	14466	Gba	glucosidase, beta, acid		O			O
154	1418240_at	14469	Gbp2	guanylate binding protein 2	O			O	O	O			O					O
155	1426508_at	14580	Gfap	glial fibrillary acidic protein	O			O	O	O		O	O		O	O	O	O
156	1439015_at	14585	Gfra1	glial cell line derived neurotrophic factor family receptor alpha 1		O			O
157	1418483_a_at	14594	Ggta1	glycoprotein galactosyltransferase alpha 1, 3	O			O	O
158	1418014_a_at	14595	B4galt1	UDP-Gal:betaGlcNAc beta 1,4- galactosyltransferase, polypeptide 1		O		O	O
159	1416188_at	14667	Gm2a	GM2 ganglioside activator protein		O
160	1427510_at	14677	Gnai1	guanine nucleotide binding protein (G protein), alpha inhibiting 1			O		O	O						O
161	1435652_a_at	14678	Gnai2	guanine nucleotide binding protein (G protein), alpha inhibiting 2		O			O
162	1436946_s_at	14707	Gng5	guanine nucleotide binding protein (G protein), gamma 5		O		O	O	O	O						O
163	1433546_at	75612	Gns	glucosamine (N-acetyl)-6-sulfatase		O			O
164	1422542_at	23890	Gpr34	G protein-coupled receptor 34	O			O	O
165	1449106_at	14778	Gpx3	glutathione peroxidase 3		O
166	1421351_at	14802	Gria4	glutamate receptor, ionotropic, AMPA4 (alpha 4)			O		O
167	1438629_x_at	14824	Grn	granulin	O			O	O	O	O						O
168	1440602_at	14806	Grik2	glutamate receptor, ionotropic, kainate 2 (beta 2)			O
169	1430136_at	108069	Grm3	glutamate receptor, metabotropic 3			O
170	1437001_at	56637	Gsk3b	glycogen synthase kinase 3 beta			O
171	1456312_x_at	227753	Gsn	gelsolin		O			O
172	1426737_at	14852	Gspt1	G1 to S phase transition 1			O
173	1448124_at	110006	Gusb	glucuronidase, beta	O			O	O	O						O
174	1436994_a_at	50708	Hist1h1c	histone cluster 1, H1c		O		O	O	O	O
175	1449455_at	15162	Hck	hemopoietic cell kinase		O			O	O						O
176	1418842_at	15163	Hcls1	hematopoietic cell specific Lyn substrate 1		O			O
177	1439704_at	15182	Hdac2	histone deacetylase 2			O
178	1415988_at	110611	Hdlbp	high density lipoprotein (HDL) binding protein			O
179	1428786_at	105855	Nckap1l	NCK associated protein 1 like	O			O	O	O						O
180	1449024_a_at	15211	Hexa	hexosaminidase A		O			O	O	O
181	1460180_at	15212	Hexb	hexosaminidase B	O			O	O	O	O		O		O		O	O
182	1450876_at	12628	Cfh	complement component factor h		O			O
183	1422645_at	15216	Hfe	hemochromatosis		O		O	O
184	1422612_at	15277	Hk2	hexokinase 2	O				O
185	1445640_at	110948	Hlcs	holocarboxylase synthetase (biotin- [propriony-Coenzyme A-carboxylase (ATP-hydrolysing)] ligase)			O
186	1433446_at	208715	Hmgcs1	3-hydroxy-3-methylglutaryl-Coenzyme A synthase 1			O			O	O
187	1448239_at	15368	Hmox1	heme oxygenase (decycling) 1		O			O	O						O
188	1419905_s_at	15446	Hpgd	hydroxyprostaglandin dehydrogenase 15 (NAD)	O			O	O	O	O	O						O
189	1417101_at	15512	Hspa2	heat shock protein 2		O			O
190	1431182_at	15481	Hspa8	heat shock protein 8			O
191	1425964_x_at	15507	Hspb1	heat shock protein 1		O		O	O	O					O			O
192	1460436_at	15531	Ndst1	N-deacetylase/N-sulfotransferase (heparan glucosaminyl) 1		O			O	O	O
193	1424067_at	15894	Icam1	intercellular adhesion molecule 1		O			O	O			O
194	1416714_at	15900	Irf8	interferon regulatory factor 8	O			O	O	O						O
195	1416630_at	15903	Id3	inhibitor of DNA binding 3		O		O	O
196	1451122_at	319554	Idi1	isopentenyl-diphosphate delta isomerase			O		O	O		O				O
197	1421216_a_at	15931	Ids	iduronate 2-sulfatase			O
198	1445897_s_at	70110	Ifi35	interferon-induced protein 35		O		O	O	O								O
199	1450783_at	15957	Ifit1	interferon-induced protein with tetratricopeptide repeats 1	O			O	O
200	1442014_at	15982	Ifrd1	interferon-related developmental regulator 1			O
201	1452114_s_at	16011	Igfbp5	insulin-like growth factor binding protein 5		O			O	O	O
202	1438133_a_at	16007	Cyr61	cysteine rich protein 61		O
203	1419455_at	16155	Il10rb	interleukin 10 receptor, beta		O			O
204	1454783_at	16164	Il13ra1	interleukin 13 receptor, alpha 1		O		O	O
205	1418110_a_at	16331	Inpp5d	inositol polyphosphate-5-phosphatase D		O		O	O	O						O
206	1422444_at	16403	Itga6	integrin alpha 6		O			O
207	1422046_at	16409	Itgam	integrin alpha M		O
208	1419128_at	16411	Itgax	integrin alpha X	O			O	O	O		O	O					O
209	1450678_at	16414	Itgb2	integrin beta 2	O			O	O	O		O	O			O		O
210	1417533_a_at	16419	Itgb5	integrin beta 5		O		O	O	O								O
211	1435272_at	320404	Itpkb	inositol 1,4,5-trisphosphate 3-kinase B		O			O
212	1448694_at	16476	Jun	Jun oncogene		O
213	1423559_at	16502	Kcnc1	potassium voltage gated channel, Shaw-related subfamily, member 1			O
214	1454107_a_at	16563	Kif2a	kinesin family member 2A			O			O						O
215	1450249_s_at	16572	Kif5a	kinesin family member 5A			O		O	O	O
216	1422945_a_at	16574	Kif5c	kinesin family member 5C			O	O	O
217	1449504_at	16646	Kpna1	karyopherin (importin) alpha 1			O
218	1449911_at	16768	Lag3	lymphocyte-activation gene 3		O			O	O			O			O
219	1444040_at	52855	Lair1	leukocyte-associated Ig-like receptor 1		O		O	O
220	1416513_at	16779	Lamb2	laminin, beta 2		O
221	1416344_at	16784	Lamp2	lysosomal-associated membrane protein 2		O		O	O	O	O				O		O
222	1427747_a_at	16819	Lcn2	lipocalin 2		O		O	O	O		O	O			O
223	1448160_at	18826	Lcp1	lymphocyte cytosolic protein 1		O		O	O	O			O
224	1455439_a_at	16852	Lgals1	lectin, galactose binding, soluble 1		O		O	O
225	1426808_at	16854	Lgals3	lectin, galactose binding, soluble 3	O			O	O	O		O	O					O
226	1448380_at	19039	Lgals3bp	lectin, galactoside-binding, soluble, 3 binding protein	O			O	O	O					O			O
227	1421217_a_at	16859	Lgals9	lectin, galactose binding, soluble 9	O			O	O	O			O
228	1421654_a_at	16905	Lmna	lamin A		O				O	O						O
229	1426221_at	67776	Loh11cr2a	von Willebrand factor A domain containing 5A		O		O	O
230	1416121_at	16948	Lox	lysyl oxidase		O
231	1448655_at	16971	Lrp1	low density lipoprotein receptor-related protein 1		O			O	O		O
232	1425598_a_at	17096	Lyn	Yamaguchi sarcoma viral (v-yes-1) oncogene homolog		O		O	O	O								O
233	1436996_x_at	17110	Lzp-s	lysozyme 1	O			O	O	O						O
234	1416340_a_at	17159	Man2b1	mannosidase 2, alpha B1	O				O	O				O				O
235	1421850_at	17755	Mtap1b	microtubule-associated protein 1B			O
236	1421327_at	17756	Mtap2	microtubule-associated protein 2			O
237	1448503_at	17210	Mcl1	myeloid cell leukemia sequence 1		O		O	O
238	1438338_at	17449	Mdh1	malate dehydrogenase 1, NAD (soluble)			O			O	O				O
239	1439946_at	17260	Mef2c	myocyte enhancer factor 2C			O
240	1459301_at	17536	Mrg1	Meis homeobox 2			O
241	1415897_a_at	56615	Mgst1	microsomal glutathione S-transferase 1		O		O	O
242	1455961_at	17380	Mme	membrane metallo endopeptidase			O
243	1449153_at	17381	Mmp12	matrix metallopeptidase 12		O				O		O
244	1459679_s_at	17912	Myo1b	myosin IB			O
245	1421814_at	17698	Msn	moesin		O		O	O	O			O
246	1422557_s_at	17748	Mt1	metallothionein 1		O		O	O	O		O
247	1428942_at	17750	Mt2	metallothionein 2		O		O	O
248	1429525_s_at	17916	Myo1f	myosin IF		O			O	O								O
249	1449773_s_at	17873	Gadd45b	growth arrest and DNA-damage-inducible 45 beta		O			O	O						O
250	1417472_at	17886	Myh9	myosin, heavy polypeptide 9, non-muscle		O
251	1428509_at	71602	Myo1e	myosin IE		O			O
252	1417706_at	27419	Naglu	alpha-N-acetylglucosaminidase (Sanfilippo disease IIIB)		O		O	O
253	1448561_at	17970	Ncf2	neutrophil cytosolic factor 2		O				O								O
254	1418465_at	17972	Ncf4	neutrophil cytosolic factor 4	O					O						O
255	1428479_at	18018	Nfatc1	nuclear factor of activated T-cells, cytoplasmic, calcineurin-dependent 1		O		O	O	O								O
256	1416543_at	18024	Nfe2l2	nuclear factor, erythroid derived 2, like 2		O		O	O
257	1438157_s_at	18035	Nfkbia	nuclear factor of kappa light polypeptide gene enhancer in B-cells inhibitor, alpha		O			O	O	O					O	O
258	1441281_s_at	18081	Ninj1	ninjurin 1		O
259	1421965_s_at	18131	Notch3	Notch gene homolog 3 (Drosophila)		O
260	1418768_at	74143	Opa1	optic atrophy 1 homolog (human)			O
261	1451813_at	18387	Oprk1	opioid receptor, kappa 1			O
262	1416003_at	18417	Cldn11	claudin 11		O			O	O	O
263	1419853_a_at	18439	P2rx7	purinergic receptor P2X, ligand-gated ion channel, 7		O		O	O
264	1425214_at	233571	P2ry6	pyrimidinergic receptor P2Y, G-protein coupled, 6	O			O	O
265	1422793_at	18475	Pafah1b2	platelet-activating factor acetylhydrolase, isoform 1b, subunit 2			O
266	1426910_at	114774	Pawr	PRKC, apoptosis, WT1, regulator		O
267	1458269_at	211712	Pcdh9	protocadherin 9			O		O
268	1444147_at	18549	Pcsk2	proprotein convertase subtilisin/kexin type 2			O
269	1417273_at	27273	Pdk4	pyruvate dehydrogenase kinase, isoenzyme 4		O
270	1459269_at	18619	Penk1	preproenkephalin			O
271	1449851_at	18626	Per1	period homolog 1 (Drosophila)		O			O
272	1453956_a_at	18647	Pftk1	cyclin-dependent kinase 14			O
273	1415806_at	18791	Plat	plasminogen activator, tissue		O		O	O
274	1425339_at	18798	Plcb4	phospholipase C, beta 4			O		O
275	1426926_at	234779	Plcg2	phospholipase C, gamma 2		O			O
276	1448748_at	56193	Plek	pleckstrin	O			O	O	O			O					O
277	1421374_a_at	56188	Fxyd1	FXYD domain-containing ion transport regulator 1		O		O	O	O	O						O	O
278	1416289_at	18822	Plod1	procollagen-lysine, 2-oxoglutarate 5-dioxygenase 1		O			O
279	1425467_a_at	18823	Plp1	proteolipid protein (myelin) 1			O			O							O
280	1453572_a_at	18824	Plp2	proteolipid protein 2		O			O
281	1435254_at	235611	Plxnb1	plexin B1		O
282	1417133_at	18858	Pmp22	peripheral myelin protein 22		O			O	O	O						O
283	1419298_at	269823	Pon3	paraoxonase 3		O			O	O			O
284	1448128_at	19025	Ppgb	cathepsin A		O			O
285	1455520_at	26931	Ppp2r5c	protein phosphatase 2, regulatory subunit B (B56), gamma isoform		O
286	1452788_at	26932	Ppp2r5e	protein phosphatase 2, regulatory subunit B (B56), epsilon isoform			O
287	1452190_at	72461	Prcp	prolylcarboxypeptidase (angiotensinase C)		O			O
288	1416321_s_at	116847	Prelp	proline arginine-rich end leucine-rich repeat		O
289	1417426_at	19073	Prg1	serglycin		O		O	O
290	1436851_at	320795	Pkn1	protein kinase N1		O
291	1449876_at	19091	Prkg1	protein kinase, cGMP-dependent, type I			O
292	1417629_at	19125	Prodh	proline dehydrogenase		O
293	1426246_at	19128	Pros1	protein S (alpha)		O		O	O	O			O
294	1448883_at	19141	Lgmn	legumain		O		O	O	O					O
295	1448982_at	19144	Prss18	kallikrein related-peptidase 6		O		O	O
296	1422962_a_at	16913	Psmb8	proteasome (prosome, macropain) subunit, beta type 8 (large multifunctional peptidase 7)		O		O	O	O			O					O
297	1450696_at	16912	Psmb9	proteasome (prosome, macropain) subunit, beta type 9 (large multifunctional peptidase 2)		O		O	O
298	1424874_a_at	19205	Ptbp1	polypyrimidine tract binding protein 1		O			O
299	1436448_a_at	19224	Ptgs1	prostaglandin-endoperoxide synthase 1		O		O	O
300	1460188_at	15170	Ptpn6	protein tyrosine phosphatase, non-receptor type 6		O		O	O	O								O
301	1422124_a_at	19264	Ptprc	protein tyrosine phosphatase, receptor type, C	O			O	O	O			O					O
302	1444492_at	19266	Ptprd	protein tyrosine phosphatase, receptor type, D			O
303	1417741_at	110095	Pygl	liver glycogen phosphorylase		O
304	1456822_at	19359	Rad23b	RAD23b homolog (S. cerevisiae)			O
305	1437902_s_at	71660	Rarres2	retinoic acid receptor responder (tazarotene induced) 2		O			O
306	1452360_a_at	214899	Jarid1a	lysine (K)-specific demethylase 5A			O
307	1433979_at	56516	Rbms2	RNA binding motif, single stranded interacting protein 2		O
308	1448754_at	19659	Rbp1	retinol binding protein 1, cellular		O		O	O
309	1419536_a_at	19697	Rela	v-rel reticuloendotheliosis viral oncogene homolog A (avian)		O			O
310	1450107_a_at	19703	Renbp	renin binding protein		O		O	O
311	1451920_a_at	19687	Recc1	replication factor C (activator 1) 1			O
312	1416882_at	67865	Rgs10	regulator of G-protein signalling 10		O			O	O	O
313	1451452_a_at	19734	Rgs16	regulator of G-protein signaling 16			O
314	1447164_at	109263	Rlf	rearranged L-myc fusion sequence			O
315	1422603_at	58809	Rnase4	ribonuclease, RNase A family 4	O			O	O	O		O
316	1425162_at	225998	Rorb	RAR-related orphan receptor beta			O
317	1418448_at	20130	Rras	Harvey rat sarcoma oncogene, subgroup R		O		O	O	O							O
318	1452767_at	81910	Rrbp1	ribosome binding protein 1		O			O
319	1419814_s_at	20193	S100a1	S100 calcium binding protein A1		O		O	O	O							O
320	1424542_at	20198	S100a4	S100 calcium binding protein A4		O		O	O	O			O			O		O
321	1421375_a_at	20200	S100a6	S100 calcium binding protein A6 (calcyclin)	O			O	O	O		O	O			O
322	1416762_at	20194	S100a10	S100 calcium binding protein A10 (calpactin)		O			O
323	1460351_at	20195	S100a11	S100 calcium binding protein A11 (calgizzarin)		O		O	O	O								O
324	1418704_at	20196	S100a13	S100 calcium binding protein A13		O		O	O
325	1420502_at	20229	Sat1	spermidine/spermine N1-acetyl transferase 1		O			O
326	1434520_at	235293	Sc5d	sterol-C5-desaturase (fungal ERG3, delta-5-desaturase) homolog (S. cerevisae)			O			O				O
327	1457605_at	20238	Sca1	ataxin 1			O
328	1450120_at	20265	Scn1a	sodium channel, voltage-gated, type I, alpha			O	O	O
329	1419561_at	20302	Ccl3	chemokine (C-C motif) ligand 3		O		O	O	O		O						O
330	1421610_at	20312	Cx3cl1	chemokine (C-X3-C motif) ligand 1			O
331	1448793_a_at	20971	Sdc4	syndecan 4		O		O	O
332	1449127_at	20345	Selpl	selectin, platelet (p-selectin) ligand		O		O	O
333	1416041_at	20393	Sgk	serum/glucocorticoid regulated kinase 1		O				O	O	O			O		O
334	1448328_at	24055	Sh3bp2	SH3-domain binding protein 2		O			O
335	1422854_at	20416	Shc1	src homology 2 domain-containing transforming protein C1		O			O
336	1420928_at	20440	St6gal1	beta galactoside alpha 2,6 sialyltransferase 1		O			O
337	1416206_at	20469	Sipa1	signal-induced proliferation associated gene 1		O
338	1423549_at	55963	Slc1a4	solute carrier family 1 (glutamate/neutral amino acid transporter), member 4		O		O	O
339	1437675_at	20541	Slc8a1	solute carrier family 8 (sodium/calcium exchanger), member 1			O
340	1420361_at	18173	Slc11a1	solute carrier family 11 (proton-coupled divalent metal ion transporters), member 1		O			O	O			O					O
341	1448640_at	108052	Slc14a1	solute carrier family 14 (urea transporter), member 1	O			O	O
342	1417639_at	30805	Slc22a4	solute carrier family 22 (organic cation transporter), member 4		O
343	1427049_s_at	319757	Smo	smoothened homolog (Drosophila)		O
344	1417695_a_at	20652	Soat1	sterol O-acyltransferase 1	O			O	O
345	1417633_at	20657	Sod3	superoxide dismutase 3, extracellular		O			O
346	1456781_at	20674	Sox2	SRY-box containing gene 2			O
347	1424950_at	20682	Sox9	SRY-box containing gene 9		O		O	O	O	O		O		O	O	O
348	1448392_at	20692	Sparc	secreted acidic cysteine rich glycoprotein		O			O	O	O						O
349	1418747_at	20375	Sfpi1	SFFV proviral integration 1		O			O
350	1449254_at	20750	Spp1	secreted phosphoprotein 1		O			O	O		O	O				O
351	1426690_a_at	20787	Srebf1	sterol regulatory element binding transcription factor 1		O
352	1417135_at	20817	Srpk2	serine/arginine-rich protein specific kinase 2			O
353	1460700_at	20848	Stat3	signal transducer and activator of transcription 3		O		O	O	O						O
354	1426353_at	20852	Stat6	signal transducer and activator of transcription 6		O			O
355	1427345_a_at	20887	Sult1a1	sulfotransferase family 1A, phenol-preferring, member 1		O			O
356	1455822_x_at	20932	Surf4	surfeit gene 4		O
357	1421862_a_at	22317	Vamp1	vesicle-associated membrane protein 1			O		O	O							O
358	1431191_a_at	20979	Syt1	synaptotagmin I			O
359	1421812_at	21356	Tapbp	TAP binding protein		O			O
360	1416827_at	21391	Tbxas1	thromboxane A synthase 1, platelet		O			O
361	1446127_at	21417	Zfhx1a	zinc finger E-box binding homeobox 1			O
362	1448200_at	21452	Tcn2	transcobalamin 2		O		O	O
363	1438033_at	21685	Tef	thyrotroph embryonic factor			O			O							O
364	1425546_a_at	22041	Trf	transferrin		O		O	O	O	O				O
365	1420653_at	21803	Tgfb1	transforming growth factor, beta 1		O		O	O	O							O
366	1456250_x_at	21810	Tgfbi	transforming growth factor, beta induced		O			O	O			O
367	1420895_at	21812	Tgfbr1	transforming growth factor, beta receptor I		O		O	O
368	1426397_at	21813	Tgfbr2	transforming growth factor, beta receptor II		O		O	O	O								O
369	1437277_x_at	21817	Tgm2	transglutaminase 2, C polypeptide		O		O	O	O			O
370	1420546_at	21823	Th	tyrosine hydroxylase		O
371	1421811_at	21825	Thbs1	thrombospondin 1		O
372	1422571_at	21826	Thbs2	thrombospondin 2		O		O	O	O								O
373	1416623_at	21827	Thbs3	thrombospondin 3		O			O	O							O
374	1449388_at	21828	Thbs4	thrombospondin 4		O			O	O			O
375	1460227_at	21857	Timp1	tissue inhibitor of metalloproteinase 1		O			O	O			O			O		O
376	1460287_at	21858	Timp2	tissue inhibitor of metalloproteinase 2		O			O	O								O
377	1448402_at	21894	Tln1	talin 1		O			O	O							O
378	1444811_at	69276	Tloc1	SEC62 homolog (S. cerevisiae)			O
379	1419132_at	24088	Tlr2	toll-like receptor 2	O			O	O	O			O			O		O
380	1448276_at	64540	Tspan4	tetraspanin 4		O			O	O						O
381	1438855_x_at	21928	Tnfaip2	tumor necrosis factor, alpha-induced protein 2		O			O
382	1417291_at	21937	Tnfrsf1a	tumor necrosis factor receptor superfamily, member 1a		O		O	O	O						O		O
383	1418370_at	21924	Tnnc1	troponin C, cardiac/slow skeletal			O	O	O
384	1419606_a_at	21955	Tnnt1	troponin T1, skeletal, slow			O		O
385	1428650_at	21961	Tns1	tensin 1		O
386	1456112_at	108989	Tpr	translocated promoter region			O
387	1451569_at	22026	Nr2c2	nuclear receptor subfamily 2, group C, member 2			O
388	1449041_a_at	22051	Trip6	thyroid hormone receptor interactor 6		O
389	1422048_at	22067	Trpc5	transient receptor potential cation channel, subfamily C, member 5			O
390	1450792_at	22177	Tyrobp	TYRO protein tyrosine kinase binding protein	O			O	O	O		O	O	O				O
391	1446652_at	22186	Uba52	ubiquitin A-52 residue ribosomal protein fusion product 1			O
392	1445727_at	22215	Ube3a	ubiquitin protein ligase E3A			O
393	1448188_at	22228	Ucp2	uncoupling protein 2 (mitochondrial, proton carrier)		O		O	O	O						O
394	1419064_a_at	22239	Ugt8a	UDP galactosyltransferase 8A			O		O
395	1427569_a_at	22288	Utrn	utrophin			O		O
396	1422932_a_at	22324	Vav1	vav 1 oncogene		O			O
397	1448162_at	22329	Vcam1	vascular cell adhesion molecule 1		O			O
398	1450850_at	22350	Vil2	ezrin		O				O						O
399	1450641_at	22352	Vim	vimentin		O		O	O	O	O		O		O
400	1436954_at	215280	Waspip	WAS/WASL interacting protein family, member 1		O			O
401	1426169_a_at	56743	Lat2	linker for activation of T cells family, member 2		O
402	1448411_at	22393	Wfs1	Wolfram syndrome 1 homolog (human)		O			O
403	1451006_at	22436	Xdh	xanthine dehydrogenase		O			O
404	1420816_at	22628	Ywhag	tyrosine 3-monooxygenase/tryptophan 5-monooxygenase activation protein, gamma polypeptide			O			O							O
405	1452519_a_at	22695	Zfp36	zinc finger protein 36		O			O	O						O
406	1459557_at	235320	Zbtb16	zinc finger and BTB domain containing 16		O			O
407	1425974_a_at	217069	Trim25	tripartite motif-containing 25		O		O	O	O								O
408	1453224_at	22682	Za20d2	zinc finger, AN1-type domain 5			O
409	1448352_at	269593	Luzp1	leucine zipper protein 1			O		O
410	1436905_x_at	16792	Laptm5	lysosomal-associated protein transmembrane 5	O			O	O	O	O	O	O				O
411	1448710_at	12767	Cxcr4	chemokine (C-X-C motif) receptor 4		O			O
412	1421215_a_at	83997	Slmap	sarcolemma associated protein			O
413	1437118_at	252870	Usp7	ubiquitin specific peptidase 7			O
414	1454043_a_at	16497	Kcnab1	potassium voltage-gated channel, shaker-related subfamily, beta member 1			O		O
415	1427529_at	14371	Fzd9	frizzled homolog 9 (Drosophila)	O				O
416	1439407_x_at	21346	Tagln2	transgelin 2		O			O	O						O
417	1443832_s_at	20324	Sdpr	serum deprivation response			O
418	1421166_at	11990	Atrn	attractin			O
419	1449175_at	14744	Gpr65	G-protein coupled receptor 65		O				O						O
420	1417801_a_at	19024	Ppfibp2	PTPRF interacting protein, binding protein 2 (liprin beta 2)		O
421	1424142_at	230233	Ikbkap	inhibitor of kappa light polypeptide enhancer in B-cells, kinase complex-associated protein			O
422	1419202_at	13011	Cst7	cystatin F (leukocystatin)	O			O	O	O		O	O			O		O
423	1417928_at	30794	Pdlim4	PDZ and LIM domain 4	O			O	O	O						O
424	1451210_at	50784	Ppap2c	phosphatidic acid phosphatase type 2C		O
425	1419592_at	22253	Unc5c	unc-5 homolog C (C. elegans)			O		O
426	1420624_a_at	22320	Vamp8	vesicle-associated membrane protein 8		O			O	O								O
427	1455915_at	14426	Galnt4	UDP-N-acetyl-alpha-D-galactosamine:polypeptide N-acetylgalactosaminyltransferase 4		O		O	O
428	1441396_at	26877	B3galt1	UDP-Gal:betaGlcNAc beta 1,3-galactosyltransferase, polypeptide 1			O
429	1428988_at	76408	Abcc3	ATP-binding cassette, sub-family C (CFTR/MRP), member 3		O
430	1438207_at	107338	Gbf1	golgi-specific brefeldin A-resistance factor 1			O	O	O
431	1449485_at	19766	Ripk1	receptor (TNFRSF)-interacting serine-threonine kinase 1		O			O
432	1424975_at	233186	Siglec5	sialic acid binding Ig-like lectin 5	O			O	O
433	1418464_at	17183	Matn4	matrilin 4		O
434	1435841_s_at	20917	Suclg2	succinate-Coenzyme A ligase, GDP-forming, beta subunit		O			O
435	1415947_at	433375	Creg1	cellular repressor of E1A-stimulated genes 1		O			O
436	1422875_at	12523	Cd84	CD84 antigen		O		O	O	O			O			O		O
437	1439111_at	21807	Tsc22d1	TSC22 domain family, member 1			O
438	1415892_at	20397	Sgpl1	sphingosine phosphate lyase 1		O		O	O
439	1442109_at	51886	Fubp1	far upstream element (FUSE) binding protein 1			O
440	1449938_at	19011	Pp11r	endonuclease, polyU-specific		O		O	O
441	1451362_at	226422	Rab7l1	RAB7, member RAS oncogene family-like 1		O		O	O
442	1418895_at	54353	Scap2	src family associated phosphoprotein 2		O		O	O
443	1415901_at	26433	Plod3	procollagen-lysine, 2-oxoglutarate 5-dioxygenase 3		O			O
444	1416328_a_at	11974	Atp6v0e	ATPase, H+ transporting, lysosomal V0 subunit E		O			O
445	1455899_x_at	12702	Socs3	suppressor of cytokine signaling 3	O			O	O	O			O			O
446	1449227_at	12642	Ch25h	cholesterol 25-hydroxylase		O			O	O								O
447	1459639_at	75770	Brsk2	BR serine/threonine kinase 2			O
448	1417392_a_at	20540	Slc7a7	solute carrier family 7 (cationic amino acid transporter, y+ system), member 7		O
449	1446807_at	84092	Usp8	ubiquitin specific peptidase 8			O
450	1425719_a_at	64685	Nmi	N-myc (and STAT) interactor		O			O
451	1417081_a_at	20973	Syngr2	synaptogyrin 2		O		O	O
452	1419289_a_at	20972	Syngr1	synaptogyrin 1		O			O
453	1442813_at	320127	Dgki	diacylglycerol kinase, iota			O		O
454	1418674_at	18414	Osmr	oncostatin M receptor	O			O	O	O		O	O			O		O
455	1433842_at	16978	Lrrfip1	leucine rich repeat (in FLII) interacting protein 1		O		O	O
456	1426993_at	19775	Xpr1	xenotropic and polytropic retrovirus receptor 1			O
457	1440071_at	14924	Magi1	membrane associated guanylate kinase, WW and PDZ domain containing 1			O		O
458	1448390_a_at	20148	Dhrs3	dehydrogenase/reductase (SDR family) member 3		O
459	1433485_x_at	14766	Gpr56	G protein-coupled receptor 56		O			O
460	1416111_at	12522	Cd83	CD83 antigen		O		O	O
461	1436505_at	228005	Ppig	peptidyl-prolyl isomerase G (cyclophilin G)			O
462	1428240_at	18189	Nrxn1	neurexin I			O		O	O							O
463	1424965_at	107321	Lpxn	leupaxin		O		O	O	O						O
464	1435283_s_at	381217	Gm967	family with sequence similarity 189, member A2		O
465	1435342_at	52150	Kcnk6	potassium inwardly-rectifying channel, subfamily K, member 6	O			O	O
466	1422758_at	54371	Chst2	carbohydrate sulfotransferase 2		O			O
467	1438892_at	19317	Qk	quaking			O			O	O					O
468	1422615_at	26921	Map4k4	mitogen-activated protein kinase kinase kinase kinase 4		O			O
469	1422903_at	17084	Ly86	lymphocyte antigen 86	O					O		O	O				O	O
470	1444357_at	238161	Akap6	A kinase (PRKA) anchor protein 6			O
471	1454230_a_at	74011	Slc25a27	solute carrier family 25, member 27			O
472	1452595_at	240913	Adamts4	a disintegrin-like and metallopeptidase (reprolysin type) with thrombospondin type 1 motif, 4		O
473	1450716_at	11504	Adamts1	a disintegrin-like and metallopeptidase (reprolysin type) with thrombospondin type 1 motif, 1		O		O	O
474	1416303_at	56722	Litaf	LPS-induced TN factor		O
475	1422452_at	29810	Bag3	BCL2-associated athanogene 3		O
476	1419194_s_at	63986	Gmfg	glia maturation factor, gamma		O		O	O
477	1418457_at	57266	Cxcl14	chemokine (C-X-C motif) ligand 14		O		O	O	O						O
478	1426346_at	213760	Prepl	prolyl endopeptidase-like			O
479	1423223_a_at	11758	Prdx6	peroxiredoxin 6		O		O	O	O							O
480	1450027_at	20970	Sdc3	syndecan 3		O				O							O
481	1424065_at	192193	Edem1	ER degradation enhancer, mannosidase alpha-like 1		O		O	O
482	1436793_at	240690	St18	suppression of tumorigenicity 18			O
483	1449292_at	12421	Rb1cc1	RB1-inducible coiled-coil 1			O
484	1440375_at	74741	5730419I09Rik	RIKEN cDNA 5730419I09 gene			O
485	1451716_at	16658	Mafb	v-maf musculoaponeurotic fibrosarcoma oncogene family, protein B (avian)		O		O	O	O						O
486	1437072_at	232201	Arhgap25	Rho GTPase activating protein 25		O		O	O
487	1456586_x_at	78388	Mvp	major vault protein		O
488	1456005_a_at	12125	Bcl2l11	BCL2-like 11 (apoptosis facilitator)		O			O
489	1426210_x_at	235587	Parp3	poly (ADP-ribose) polymerase family, member 3		O		O	O	O						O
490	1452638_s_at	74006	Dnm1l	dynamin 1-like			O		O
491	1416611_at	24044	Scamp2	secretory carrier membrane protein 2		O			O
492	1443201_at	23888	Gpc6	glypican 6			O
493	1416226_at	11867	Arpc1b	actin related protein 2/3 complex, subunit 1B	O			O	O
494	1431749_a_at	19419	Rasgrp1	RAS guanyl releasing protein 1			O
495	1437082_at	100986	Akap9	A kinase (PRKA) anchor protein (yotiao) 9			O
496	1452280_at	223254	Farp1	FERM, RhoGEF (Arhgef) and pleckstrin domain protein 1 (chondrocyte-derived)		O
497	1423960_at	14792	Grcc3f	lysophosphatidylcholine acyltransferase 3		O			O
498	1454673_at	242687	Wasf2	WAS protein family, member 2		O			O
499	1421508_at	23963	Odz1	odd Oz/ten-m homolog 1 (Drosophila)			O
500	1434130_at	218454	Lhfpl2	lipoma HMGIC fusion partner-like 2		O			O
501	1438063_at	269702	Mphosph9	M-phase phosphoprotein 9			O			O						O
502	1449824_at	96875	Prg4	proteoglycan 4 (megakaryocyte stimulating factor, articular superficial zone protein)		O			O	O						O
503	1458920_at	58244	Stx6	syntaxin 6			O
504	1428326_s_at	15473	Hrsp12	heat-responsive protein 12		O		O	O	O							O
505	1420635_a_at	27060	Tcirg1	T-cell, immune regulator 1, ATPase, H+ transporting, lysosomal V0 protein A3		O
506	1436312_at	22778	Zfpn1a1	IKAROS family zinc finger 1		O		O	O
507	1438053_at	21787	Tfg	Trk-fused gene			O
508	1421322_a_at	16391	Isgf3g	interferon regulatory factor 9		O		O	O
509	1416441_at	54381	MGI:1889205	plasma glutamate carboxypeptidase		O			O
510	1423754_at	66141	Ifitm3	interferon induced transmembrane protein 3		O		O	O	O							O
511	1424470_a_at	223864	Rapgef3	Rap guanine nucleotide exchange factor (GEF) 3		O		O	O	O						O
512	1422476_at	65972	Ifi30	interferon gamma inducible protein 30	O			O	O	O		O	O
513	1448303_at	93695	Gpnmb	glycoprotein (transmembrane) nmb		O		O	O	O			O			O		O
514	1423726_at	26949	Vat1	vesicle amine transport protein 1 homolog (T californica)		O
515	1420824_at	20354	Sema4d	sema domain, immunoglobulin domain (Ig), transmembrane domain (TM) and short cytoplasmic domain, (semaphorin) 4D		O			O
516	1416164_at	23876	Fbln5	fibulin 5		O
517	1448564_at	23991	Cib1	calcium and integrin binding 1 (calmyrin)		O
518	1420664_s_at	19124	Procr	protein C receptor, endothelial		O
519	1448513_a_at	67963	Npc2	Niemann Pick type C2		O		O	O
520	1425826_a_at	20411	Sorbs1	sorbin and SH3 domain containing 1		O			O	O					O	O
521	1417460_at	80876	Ifitm2	interferon induced transmembrane protein 2		O		O	O
522	1450718_at	23921	MGI:1345171	SH2B adaptor protein 2		O
523	1415996_at	56338	Txnip	thioredoxin interacting protein		O
524	1419309_at	14726	Pdpn	podoplanin		O		O	O
525	1423606_at	50706	Postn	periostin, osteoblast specific factor		O			O
526	1424476_at	207565	Camkk2	calcium/calmodulin-dependent protein kinase kinase 2, beta			O
527	1446670_at	14007	Cugbp2	CUGBP, Elav-like family member 2			O
528	1433749_at	14674	Gna13	guanine nucleotide binding protein, alpha 13		O			O
529	1460255_at	24099	Tnfsf13b	tumor necrosis factor (ligand) superfamily, member 13b		O			O
530	1442121_at	74100	MGI:107562	cyclic AMP-regulated phosphoprotein, 21			O
531	1423596_at	59126	Nek6	NIMA (never in mitosis gene a)-related expressed kinase 6		O		O	O	O						O
532	1430522_a_at	53620	Vamp5	vesicle-associated membrane protein 5		O			O
533	1421477_at	12890	Cplx2	complexin 2			O
534	1424400_a_at	107747	Aldh1l1	aldehyde dehydrogenase 1 family, member L1		O			O
535	1419390_at	23984	Pde10a	phosphodiesterase 10A			O
536	1456429_at	240354	Malt1	mucosa associated lymphoid tissue lymphoma translocation gene 1			O
537	1420976_at	17156	Man1a2	mannosidase, alpha, class 1A, member 2			O
538	1453851_a_at	23882	Gadd45g	growth arrest and DNA-damage-inducible 45 gamma		O
539	1450100_a_at	56070	Tcerg1	transcription elongation regulator 1 (CA150)			O
540	1416527_at	67844	Rab32	RAB32, member RAS oncogene family		O			O
541	1424927_at	73690	Glipr1	GLI pathogenesis-related 1 (glioma)		O			O
542	1457357_at	24086	Tlk2	tousled-like kinase 2 (Arabidopsis)			O
543	1416165_at	106572	Rab31	RAB31, member RAS oncogene family		O			O	O							O
544	1439496_at	77057	4921524J06Rik	stonin 1		O		O	O
545	1450537_at	23947	Mid2	midline 2			O
546	1421622_a_at	56508	Rapgef4	Rap guanine nucleotide exchange factor (GEF) 4			O
547	1456945_at	229228	Nudt6	nudix (nucleoside diphosphate linked moiety X)-type motif 6		O			O
548	1434203_at	268709	BC055107	family with sequence similarity 107, member A		O			O
549	1419722_at	259277	Prss19	kallikrein related-peptidase 8		O		O	O
550	1434399_at	207839	Galnt6	UDP-N-acetyl-alpha-D-galactosamine:polypeptide N-acetylgalactosaminyltransferase 6		O			O
551	1418252_at	18600	Padi2	peptidyl arginine deiminase, type II		O			O
552	1439846_at	16597	Klf12	Kruppel-like factor 12			O
553	1433933_s_at	101488	Slco2b1	solute carrier organic anion transporter family, member 2b1		O		O	O
554	1423677_at	27055	Fkbp9	FK506 binding protein 9		O			O
555	1420764_at	20284	Scrg1	scrapie responsive gene 1		O		O	O
556	1434089_at	104027	Synpo	synaptopodin		O		O	O
557	1458385_at	18415	Hspa4l	heat shock protein 4 like			O		O
558	1449286_at	80883	Ntng1	netrin G1			O		O
559	1425660_at	228662	Btbd3	BTB (POZ) domain containing 3			O
560	1458308_at	216161	Stno	strawberry notch homolog 2 (Drosophila)		O		O	O
561	1439554_at	29871	Scmh1	sex comb on midleg homolog 1			O
562	1433768_at	72333	2410003B16Rik	palladin, cytoskeletal associated protein		O
563	1441370_at	330401	3632431M01Rik	transmembrane and coiled coil domains 1			O
564	1456911_at	76499	Clasp2	CLIP associating protein 2			O
565	1448139_at	170790	Mlc1	megalencephalic leukoencephalopathy with subcortical cysts 1 homolog (human)		O			O	O	O
566	1454250_at	75914	Sec15l2	exocyst complex component 6B			O
567	1425781_a_at	18795	Plcb1	phospholipase C, beta 1			O		O
568	1432385_a_at	67269	Agtpbp1	ATP/GTP binding protein 1			O
569	1419212_at	50723	Icosl	icos ligand		O			O
570	1455039_a_at	20467	Sin3b	transcriptional regulator, SIN3B (yeast)		O				O							O
571	1421545_a_at	64009	Syne1	synaptic nuclear envelope 1			O	O	O
572	1452264_at	209039	Tenc1	tensin like C1 domain-containing phosphatase		O
573	1455986_at	320150	Zdhhc17	zinc finger, DHHC domain containing 17			O
574	1439127_at	230249	AI314180	expressed sequence AI314180			O
575	1436838_x_at	72042	Cotl1	coactosin-like 1 (Dictyostelium)		O		O	O
576	1428999_at	213109	Phf3	PHD finger protein 3			O
577	1458539_at	226412	R3hdm1	R3H domain 1 (binds single-stranded nucleic acids)			O
578	1424653_at	70423	Tspan15	tetraspanin 15		O			O	O						O
579	1421366_at	23845	Clec5a	C-type lectin domain family 5, member a		O		O	O
580	1416683_at	140570	Plxnb2	plexin B2		O			O
581	1422341_s_at	192654	Lypla3	phospholipase A2, group XV		O			O
582	1420905_at	16172	Il17r	interleukin 17 receptor A		O
583	1430309_at	71175	Nipbl	Nipped-B homolog (Drosophila)			O
584	1427054_s_at	320712	D930038M13Rik	ABI gene family, member 3 (NESH) binding protein			O
585	1429537_at	66625	5730406M06Rik	serine/arginine-rich splicing factor 18			O
586	1449893_a_at	16206	Lrig1	leucine-rich repeats and immunoglobulin-like domains 1		O			O
587	1416836_at	65107	Lrp10	low-density lipoprotein receptor-related protein 10		O
588	1424133_at	103743	6530411B15Rik	transmembrane protein 98		O
589	1429267_at	329910	Acot11	acyl-CoA thioesterase 11		O
590	1444298_at	320495	A130090K04Rik	interaction protein for cytohesin exchange factors 1			O
591	1427950_at	78913	Zfp294	listerin E3 ubiquitin protein ligase 1			O
592	1446265_at	103967	Dnm3	dynamin 3			O		O
593	1441869_x_at	319974	Auts2	autism susceptibility candidate 2			O
594	1443705_at	238988	D14Ertd171e	ELKS/RAB6-interacting/CAST family member 2			O
595	1456677_at	67345	Herc4	hect domain and RLD 4			O
596	1426084_a_at	208263	Tor1aip1	torsin A interacting protein 1		O
597	1434482_at	213491	D4Ertd22e	DNA segment, Chr 4, ERATO Doi 22, expressed		O
598	1417013_at	80888	Hspb8	heat shock protein 8		O		O	O
599	1419666_x_at	56312	Nupr1	nuclear protein 1	O			O	O
600	1450914_at	18938	Ppp1r14b	protein phosphatase 1, regulatory (inhibitor) subunit 14B		O			O
601	1452246_at	20409	Ostf1	osteoclast stimulating factor 1		O			O
602	1424359_at	75475	Oplah	5-oxoprolinase (ATP-hydrolysing)		O			O
603	1439333_at	67498	Kcnv1	potassium channel, subfamily V, member 1			O
604	1460437_at	72318	Pscd4	cytohesin 4		O		O	O
605	1448134_at	27355	X99384	cDNA sequence X99384		O		O	O	O						O
606	1424424_at	30791	Slc39a1	solute carrier family 39 (zinc transporter), member 1		O			O
607	1421492_at	54486	Ptgds2	hematopoietic prostaglandin D synthase		O		O	O
608	1418004_a_at	65963	1810009M01Rik	transmembrane protein 176B	O			O	O
609	1422788_at	58207	Slc43a3	solute carrier family 43, member 3		O			O	O						O
610	1417346_at	66824	Pycard	PYD and CARD domain containing	O			O	O	O			O					O
611	1451780_at	17060	Blnk	B-cell linker		O		O	O	O		O	O					O
612	1437167_at	50876	Tmod2	tropomodulin 2			O
613	1438672_at	170736	Parvb	parvin, beta		O
614	1418091_at	81879	Tcfcp2l1	transcription factor CP2-like 1		O		O	O	O						O
615	1439170_at	75029	Purg	purine-rich element binding protein G			O
616	1427040_at	16543	Mdfic	MyoD family inhibitor domain containing		O		O	O
617	1445048_at	407823	5830435C13Rik	bromodomain adjacent to zinc finger domain, 2B			O
618	1424596_s_at	30937	Lmcd1	LIM and cysteine-rich domains 1	O				O
619	1417018_at	58859	Efemp2	epidermal growth factor-containing fibulin-like extracellular matrix protein 2		O			O
620	1449852_a_at	98878	Ehd4	EH-domain containing 4		O			O
621	1455871_s_at	76281	Tax1bp3	Tax1 (human T-cell leukemia virus type I) binding protein 3		O			O
622	1419703_at	53867	Col5a3	collagen, type V, alpha 3		O			O
623	1416795_at	68631	Cryl1	crystallin, lambda 1		O
624	1419456_at	67880	Dcxr	dicarbonyl L-xylulose reductase		O
625	1452398_at	74055	Plce1	phospholipase C, epsilon 1		O		O	O	O								O
626	1419027_s_at	56356	MGI:1929253	glycolipid transfer protein		O			O
627	1422010_at	170743	Tlr7	toll-like receptor 7		O			O
628	1420697_at	65221	Slc15a3	solute carrier family 15, member 3		O			O
629	1418572_x_at	27279	Tnfrsf12a	tumor necrosis factor receptor superfamily, member 12a		O			O
630	1427020_at	219151	Scara3	scavenger receptor class A, member 3		O		O	O	O						O
631	1451062_a_at	58869	Pex2	peroxisomal biogenesis factor 5-like			O
632	1445427_at	18099	Nlk	nemo like kinase			O
633	1431024_a_at	94246	Arid4b	AT rich interactive domain 4B (RBP1-like)			O
634	1419033_at	70415	2610018G03Rik	RIKEN cDNA 2610018G03 gene			O
635	1427573_at	12212	Chic1	cysteine-rich hydrophobic domain 1			O
636	1450326_at	20418	Shc3	src homology 2 domain-containing transforming protein C3			O
637	1418296_at	18301	Fxyd5	FXYD domain-containing ion transport regulator 5		O			O
638	1428700_at	74191	P2ry13	purinergic receptor P2Y, G-protein coupled 13		O		O	O
639	1447878_s_at	116701	Fgfrl1	fibroblast growth factor receptor-like 1	O			O	O
640	1418488_s_at	72388	Ripk4	receptor-interacting serine-threonine kinase 4		O
641	1421792_s_at	83433	Trem2	triggering receptor expressed on myeloid cells 2	O			O	O	O			O			O
642	1418452_at	14702	Gng2	guanine nucleotide binding protein (G protein), gamma 2			O			O								O
643	1423329_at	14545	Gdap1	ganglioside-induced differentiation-associated-protein 1			O		O
644	1453240_a_at	72972	Gcap14	granule cell antiserum positive 14			O		O
645	1439224_at	70797	Ankib1	ankyrin repeat and IBR domain containing 1			O
646	1425544_at	109135	Plekha5	pleckstrin homology domain containing, family A member 5			O
647	1451932_a_at	229595	Tsrc1	ADAMTS-like 4		O
648	1452385_at	99526	Usp53	ubiquitin specific peptidase 53		O		O	O
649	1452330_a_at	74761	Mxra8	matrix-remodelling associated 8		O
650	1426260_a_at	22236	Ugt1a2	UDP glucuronosyltransferase 1 family, polypeptide A2	O			O	O	O						O
651	1421869_at	80985	Trim44	tripartite motif-containing 44			O
652	1445473_at	68203	Diras2	DIRAS family, GTP-binding RAS-like 2			O		O
653	1439083_at	52906	Ahi1	Abelson helper integration site 1			O
654	1428721_at	66689	Btbd5	kelch-like 28 (Drosophila)			O
655	1424716_at	67442	0610039N19Rik	retinol saturase (all trans retinol 13,14 reductase)		O
656	1451114_at	67213	Cklfsf6	CKLF-like MARVEL transmembrane domain containing 6		O		O	O
657	1434945_at	270084	A330042H22	lysophosphatidylcholine acyltransferase 2	O			O	O
658	1437305_at	228491	6430601A21Rik	zinc finger protein 770			O
659	1452688_at	328110	Prpf39	PRP39 pre-mRNA processing factor 39 homolog (yeast)			O
660	1433598_at	234023	9430010O03Rik	arginine and glutamate rich 1			O
661	1428888_at	67878	Tmem33	transmembrane protein 33			O
662	1437110_at	67246	2810474O19Rik	RIKEN cDNA 2810474O19 gene			O
663	1447426_at	216190	MGI:2384914	adaptor protein, phosphotyrosine interaction, PH domain and leucine zipper containing 2			O
664	1439776_at	270086	4930415J21Rik	2-oxoglutarate and iron-dependent oxygenase domain containing 1			O
665	1455731_at	71279	Slc29a3	solute carrier family 29 (nucleoside transporters), member 3		O			O
666	1423909_at	66058	0610011I04Rik	transmembrane protein 176A	O			O	O
667	1439972_at	75320	Etnk1	ethanolamine kinase 1			O
668	1437419_at	140780	Bmp2k	BMP2 inducible kinase		O		O	O
669	1434700_at	217558	6030408C04Rik	G2/M-phase specific E3 ubiquitin ligase			O
670	1418962_at	66147	Necap2	NECAP endocytosis associated 2		O			O
671	1431162_a_at	13800	Enah	enabled homolog (Drosophila)			O
672	1423695_at	108687	9530090G24Rik	ER degradation enhancer, mannosidase alpha-like 2		O			O	O						O
673	1444704_at	52398	38971	septin 11			O
674	1420985_at	192195	Ash1l	ash1 (absent, small, or homeotic)-like (Drosophila)			O
675	1430388_a_at	72043	Sulf2	sulfatase 2		O			O
676	1435770_at	52837	Txndc13	thioredoxin-related transmembrane protein 4			O
677	1434694_at	241296	Lrrc8	leucine rich repeat containing 8A		O
678	1438256_at	208691	Eif5a2	eukaryotic translation initiation factor 5A2			O		O
679	1448954_at	78593	Nrip3	nuclear receptor interacting protein 3			O		O	O						O
680	1429758_at	74211	1700017B05Rik	RIKEN cDNA 1700017B05 gene		O
681	1416503_at	17035	Lxn	latexin		O		O	O
682	1448475_at	99543	Olfml3	olfactomedin-like 3	O			O	O
683	1418103_at	83704	Slc12a9	solute carrier family 12 (potassium/chloride transporters), member 9		O
684	1418610_at	140919	Slc17a6	solute carrier family 17 (sodium-dependent inorganic phosphate cotransporter), member 6			O		O
685	1428065_at	68682	Slc44a2	solute carrier family 44, member 2		O			O
686	1439041_at	227059	Slc39a10	solute carrier family 39 (zinc transporter), member 10			O
687	1427822_a_at	100044236	Copg2as2	coatomer protein complex, subunit gamma 2, antisense 2			O
688	1444004_at	331401	Thoc2	THO complex 2			O
689	1440668_at	269959	Adamtsl3	ADAMTS-like 3	O				O
690	1451132_at	229534	Pbxip1	pre-B-cell leukemia transcription factor interacting protein 1		O		O	O	O								O
691	1418892_at	80837	Rhoj	ras homolog gene family, member J		O		O	O	O						O
692	1440425_at	23964	Odz2	odd Oz/ten-m homolog 2 (Drosophila)			O
693	1430449_at	77480	C330002I19Rik	kinase D-interacting substrate 220			O
694	1458464_at	329152	Hecw2	HECT, C2 and WW domain containing E3 ubiquitin protein ligase 2			O
695	1440318_at	74682	Wdr35	WD repeat domain 35			O
696	1424658_at	216965	Taok1	TAO kinase 1			O			O						O
697	1419499_at	14732	Gpam	glycerol-3-phosphate acyltransferase, mitochondrial		O			O
698	1452055_at	227292	Ctdsp1	CTD (carboxy-terminal domain, RNA polymerase II, polypeptide A) small phosphatase 1		O
699	1420641_a_at	59010	Sqrdl	sulfide quinone reductase-like (yeast)		O			O
700	1424754_at	109225	Ms4a7	membrane-spanning 4-domains, subfamily A, member 7		O				O								O
701	1425522_at	67039	2600011C06Rik	RNA binding motif protein 25			O
702	1424335_at	66812	Ppcdc	phosphopantothenoylcysteine decarboxylase		O
703	1449632_s_at	14230	Fkbp10	FK506 binding protein 10		O
704	1416315_at	105501	Abhd4	abhydrolase domain containing 4		O		O	O
705	1421457_a_at	67742	Samsn1	SAM domain, SH3 domain and nuclear localization signals, 1		O			O	O								O
706	1448321_at	64075	Smoc1	SPARC related modular calcium binding 1		O			O
707	1416875_at	64099	Parvg	parvin, gamma		O				O						O
708	1418580_at	67775	5830458K16Rik	receptor transporter protein 4	O			O	O
709	1417162_at	69660	Tmbim1	transmembrane BAX inhibitor motif containing 1		O			O
710	1416619_at	74048	4632428N05Rik	RIKEN cDNA 4632428N05 gene		O		O	O
711	1457142_at	69352	Efcbp1	N-terminal EF-hand calcium binding protein 1			O
712	1453372_at	13418	Dnajc1	DnaJ (Hsp40) homolog, subfamily C, member 1		O
713	1428660_s_at	30935	Tor3a	torsin family 3, member A		O		O	O
714	1418826_at	69774	Ms4a6b	membrane-spanning 4-domains, subfamily A, member 6B		O		O	O	O		O
715	1423946_at	213019	Pdlim2	PDZ and LIM domain 2		O			O
716	1424138_at	13650	Rhbdf1	rhomboid family 1 (Drosophila)		O			O
717	1425428_at	53417	Hif3a	hypoxia inducible factor 3, alpha subunit		O
718	1421426_at	15245	Hhip	Hedgehog-interacting protein			O		O
719	1420699_at	56644	Clec7a	C-type lectin domain family 7, member a	O			O	O	O						O		O
720	1434350_at	215418	Axud1	cysteine-serine-rich nuclear protein 1		O
721	1451247_at	66868	Mfsd1	major facilitator superfamily domain containing 1		O			O
722	1426774_at	243771	Parp12	poly (ADP-ribose) polymerase family, member 12		O		O	O
723	1456439_x_at	171580	Mical1	microtubule associated monoxygenase, calponin and LIM domain containing 1		O
724	1455994_x_at	54325	Elovl1	elongation of very long chain fatty acids (FEN1/Elo2, SUR4/Elo3, yeast)-like 1		O
725	1416560_at	114644	Slc13a3	solute carrier family 13 (sodium-dependent dicarboxylate transporter), member 3	O			O	O
726	1426812_a_at	227737	9130404D14Rik	family with sequence similarity 129, member B		O			O
727	1426399_at	246228	Vwa1	von Willebrand factor A domain containing 1		O		O	O
728	1447585_s_at	121022	Mrps6	mitochondrial ribosomal protein S6		O			O
729	1417403_at	170439	Elovl6	ELOVL family member 6, elongation of long chain fatty acids (yeast)			O		O	O		O
730	1424671_at	72287	Plekhf1	pleckstrin homology domain containing, family F (with FYVE domain) member 1		O
731	1430385_a_at	74577	Glb1l	galactosidase, beta 1-like		O
732	1452948_at	69769	Tnfaip8l2	tumor necrosis factor, alpha-induced protein 8-like 2	O			O	O
733	1423574_s_at	57357	Srd5a2l	steroid 5 alpha-reductase 3		O
734	1426259_at	211347	Pank3	pantothenate kinase 3			O
735	1422910_s_at	67241	Smc6l1	structural maintenance of chromosomes 6			O
736	1435606_at	330217	Gal3st4	galactose-3-O-sulfotransferase 4	O			O	O
737	1433959_at	320158	Zmat4	zinc finger, matrin type 4			O
738	1421383_at	66396	2310043N13Rik	coiled-coil domain containing 82			O
739	1443665_at	109163	3010003L21Rik	RIKEN cDNA 3010003L21 gene			O
740	1460604_at	73649	Cybrd1	cytochrome b reductase 1		O			O
741	1436026_at	353310	MGI:2662729	zinc finger protein 703		O			O
742	1420150_at	74646	Spsb1	splA/ryanodine receptor domain and SOCS box containing 1		O			O
743	1416968_a_at	101502	Hsd3b7	hydroxy-delta-5-steroid dehydrogenase, 3 beta- and steroid delta-isomerase 7		O		O	O
744	1423067_at	80280	Cdk5rap3	CDK5 regulatory subunit associated protein 3		O
745	1429448_s_at	52463	Cxxc6	tet oncogene 1			O
746	1449931_at	67579	Cpeb4	cytoplasmic polyadenylation element binding protein 4			O
747	1450370_a_at	80334	Kcnip4	Kv channel interacting protein 4			O
748	1442095_at	211961	C230079D11Rik	additional sex combs like 3 (Drosophila)			O
749	1427359_at	338523	A630082K20Rik	jumonji C domain-containing histone demethylase 1 homolog D (S. cerevisiae)			O		O
750	1424265_at	74091	Npl	N-acetylneuraminate pyruvate lyase	O			O	O
751	1429088_at	77889	MGI:1925139	limb-bud and heart		O
752	1424143_a_at	67177	Ris2	chromatin licensing and DNA replication factor 1		O
753	1423768_at	54445	Unc93b1	unc-93 homolog B1 (C. elegans)	O			O	O
754	1448412_a_at	78829	Tsc22d4	TSC22 domain family, member 4		O			O
755	1457689_at	319934	Sbf2	SET binding factor 2			O
756	1428549_at	74186	Ccdc3	coiled-coil domain containing 3		O
757	1456014_s_at	108101	BC032204	fermitin family homolog 3 (Drosophila)	O			O	O	O			O			O
758	1437056_x_at	78892	1810049K24Rik	cysteine-rich secretory protein LCCL domain containing 2		O		O	O
759	1428964_at	71803	Slc25a18	solute carrier family 25 (mitochondrial carrier), member 18	O			O	O	O	O				O
760	1432848_a_at	67457	1200004M23Rik	FERM domain containing 8		O			O
761	1441683_at	68675	1110033M05Rik	family with sequence similarity 172, member A			O
762	1436985_at	52397	Zfp644	zinc finger protein 644			O
763	1451446_at	69538	Antxr1	anthrax toxin receptor 1		O		O	O
764	1453550_a_at	67420	Mlstd2	fatty acyl CoA reductase 1			O
765	1424032_at	74096	0610039P13Rik	hydrogen voltage-gated channel 1		O			O
766	1442867_at	214058	2410080H04Rik	multiple EGF-like-domains 11			O
767	1416431_at	67951	Tubb6	tubulin, beta 6		O			O
768	1418269_at	16950	Loxl3	lysyl oxidase-like 3		O
769	1438385_s_at	108682	Gpt2	glutamic pyruvate transaminase (alanine aminotransferase) 2		O			O	O							O
770	1448232_x_at	22146	Tuba6	tubulin, alpha 1C		O
771	1437030_at	18802	Plcd4	phospholipase C, delta 4		O			O
772	1451584_at	171285	Havcr2	hepatitis A virus cellular receptor 2		O				O						O		O
773	1418912_at	67448	Plxdc2	plexin domain containing 2		O			O
774	1429655_at	67429	Nudcd1	NudC domain containing 1			O
775	1460556_at	27008	D15Mit260	microtubule associated monoxygenase, calponin and LIM domain containing -like 1		O
776	1437886_at	239743	Klhl6	kelch-like 6 (Drosophila)		O			O	O								O
777	1419315_at	98365	Slamf9	SLAM family member 9		O			O	O						O
778	1420938_at	50786	Hs6st2	heparan sulfate 6-O-sulfotransferase 2			O		O
779	1426825_at	22379	Fmnl3	formin-like 3		O			O
780	1436890_at	227620	Uap1l1	UDP-N-acteylglucosamine pyrophosphorylase 1-like 1		O			O	O						O
781	1457361_at	241514	C630007C17Rik	zinc finger protein 804A			O
782	1426501_a_at	211550	MGI:2182965	TRAF-interacting protein with forkhead-associated domain		O		O	O	O						O
783	1454748_at	223646	Naprt1	nicotinate phosphoribosyltransferase domain containing 1		O		O	O	O								O
784	1422014_at	114142	Foxp2	forkhead box P2			O
785	1416830_at	56700	0610031J06Rik	RIKEN cDNA 0610031J06 gene		O			O
786	1428332_at	216505	1500004A08Rik	phosphoinositide-3-kinase interacting protein 1		O
787	1439517_at	320713	Mysm1	myb-like, SWIRM and MPN domains 1			O
788	1439899_at	271786	Galnt13	UDP-N-acetyl-alpha-D-galactosamine:polypeptide N-acetylgalactosaminyltransferase 13			O
789	1424762_at	235312	C1qtnf5	C1q and tumor necrosis factor related protein 5		O			O
790	1455812_x_at	246154	Slitl2	vasorin		O
791	1454685_at	80290	Gpr146	G protein-coupled receptor 146		O				O						O
792	1418392_a_at	55932	Gbp4	guanylate binding protein 3	O			O	O
793	1415677_at	52585	Dhrs1	dehydrogenase/reductase (SDR family) member 1		O		O	O	O	O	O					O
794	1449494_at	67295	Rab3c	RAB3C, member RAS oncogene family			O		O
795	1429236_at	78754	Galntl2	UDP-N-acetyl-alpha-D-galactosamine:polypeptide N-acetylgalactosaminyltransferase-like 2		O			O
796	1425898_x_at	229759	Olfm3	olfactomedin 3			O
797	1442143_at	320091	Tmem16d	anoctamin 4			O		O
798	1433678_at	104759	Pld4	phospholipase D family, member 4	O			O	O
799	1449383_at	11565	Adssl1	adenylosuccinate synthetase like 1		O
800	1457184_at	319710	Frmd6	FERM domain containing 6			O		O
801	1448316_at	68119	Cklfsf3	CKLF-like MARVEL transmembrane domain containing 3		O			O
802	1460234_at	192652	BC054822	WD repeat domain 81		O			O
803	1457354_at	268481	6330509G02Rik	keratin 222			O		O
804	1436332_at	243912	Hspb6	heat shock protein, alpha-crystallin-related, B6	O			O	O
805	1443225_at	269275	Acvr1c	activin A receptor, type IC			O		O
806	1429239_a_at	170459	Stard4	StAR-related lipid transfer (START) domain containing 4			O
807	1436346_at	235505	Cd109	CD109 antigen		O			O	O								O
808	1447676_x_at	67860	S100a16	S100 calcium binding protein A16		O		O	O
809	1428758_at	67893	1810054O13Rik	transmembrane protein 86A		O			O
810	1441502_at	238205	Lrfn5	leucine rich repeat and fibronectin type III domain containing 5			O
811	1440734_at	140810	Ttbk1	tau tubulin kinase 2			O		O
812	1427994_at	246746	Cd300lf	CD300 antigen like family member F	O
813	1418383_at	494504	Apcdd1	adenomatosis polyposis coli down-regulated 1		O			O
814	1442750_at	97884	B3galnt2	UDP-GalNAc:betaGlcNAc beta 1,3-galactosaminyltransferase, polypeptide 2			O
815	1438980_x_at	212933	4732466D17Rik	peptidase M20 domain containing 1		O
816	1457704_at	241494	Zfp533	zinc finger protein 385B			O		O
817	1460448_s_at	67120	Ttc14	tetratricopeptide repeat domain 14			O
818	1428492_at	384009	Glipr2	GLI pathogenesis-related 2		O			O
819	1441988_at	243382	Ppm1k	protein phosphatase 1K (PP2C domain containing)			O
820	1431684_at	74438	4933402J24Rik	clavesin 1			O		O
821	1436119_at	216188	Aldh1l2	aldehyde dehydrogenase 1 family, member L2		O		O	O
822	1442206_at	320772	Mamdc1	MAM domain containing glycosylphosphatidylinositol anchor 2			O
823	1435777_at	319622	E030018N11Rik	inositol 1,4,5-triphosphate receptor interacting protein-like 2		O		O	O
824	1434121_at	243914	Lgi4	leucine-rich repeat LGI family, member 4		O		O	O
825	1425019_at	217379	Ubxd4	UBX domain protein 2A			O
826	1417803_at	66183	1110032A04Rik	RIKEN cDNA 1110032A04 gene			O	O	O
827	1430353_at	226075	Glis3	GLIS family zinc finger 3		O
828	1424398_at	72162	Dhx36	DEAH (Asp-Glu-Ala-His) box polypeptide 36			O
829	1431299_a_at	76448	2310014H01Rik	RIKEN cDNA 2310014H01 gene		O		O	O
830	1423425_at	71772	1300012G16Rik	phospholipase B domain containing 2		O
831	1428614_at	52815	Ldhd	lactate dehydrogenase D		O
832	1449342_at	70757	Ptplb	protein tyrosine phosphatase-like (proline instead of catalytic arginine), member b		O			O	O								O
833	1426316_at	230279	6330416G13Rik	RIKEN cDNA 6330416G13 gene		O
834	1450079_at	27206	Nrk	Nik related kinase			O	O	O
835	1427076_at	17476	Mpeg1	macrophage expressed gene 1	O			O	O	O			O			O		O
836	1428994_s_at	68527	1110017I16Rik	upper zone of growth plate and cartilage matrix associated		O
837	1454656_at	219140	Spata13	spermatogenesis associated 13		O		O	O
838	1428851_at	66895	1300014I06Rik	RIKEN cDNA 1300014I06 gene		O			O
839	1424534_at	75104	Mmd2	monocyte to macrophage differentiation-associated 2		O			O
840	1435583_at	231014	9330182L06Rik	RIKEN cDNA 9330182L06 gene			O
841	1429459_at	108151	Sema3d	sema domain, immunoglobulin domain (Ig), short basic domain, secreted, (semaphorin) 3D		O			O
842	1421938_at	68607	Serhl	serine hydrolase-like		O			O
843	1453775_at	78757	4921505C17Rik	RPTOR independent companion of MTOR, complex 2			O
844	1460666_a_at	13593	Ebf3	early B-cell factor 3			O
845	1458685_at	56784	Garnl1	Ral GTPase activating protein, alpha subunit 1			O
846	1460366_at	225898	Eml3	echinoderm microtubule associated protein like 3		O			O
847	1436171_at	226652	Arhgap30	Rho GTPase activating protein 30		O			O
848	1434361_at	235406	Sh3px3	sorting nexin 33		O			O
849	1452354_at	72792	2810459M11Rik	RIKEN cDNA 2810459M11 gene	O			O	O	O						O
850	1433769_at	235633	Als2cl	ALS2 C-terminal like		O
851	1447222_at	73442	Hspa12a	heat shock protein 12A			O		O
852	1446071_at	74051	Steap2	six transmembrane epithelial antigen of prostate 2			O		O
853	1459372_at	225872	Npas4	neuronal PAS domain protein 4			O
854	1437244_at	237436	Gas2l3	growth arrest-specific 2 like 3		O
855	1417070_at	102294	Cyp4v3	cytochrome P450, family 4, subfamily v, polypeptide 3		O			O
856	1439566_at	243385	C030038J10Rik	GPRIN family member 3			O
857	1435644_at	268396	G431001E03Rik	SH3 and PX domains 2B		O			O
858	1431430_s_at	66949	Trim59	tripartite motif-containing 59			O
859	1456147_at	241230	Siat8f	ST8 alpha-N-acetyl-neuraminide alpha-2,8-sialyltransferase 6		O			O
860	1451344_at	231633	BC025600	transmembrane protein 119	O			O	O	O						O
861	1430395_at	73844	Ankrd45	ankyrin repeat domain 45			O
862	1418825_at	15944	Irgm	immunity-related GTPase family M member 1	O			O	O	O								O
863	1450193_at	15165	Hcn1	hyperpolarization-activated, cyclic nucleotide-gated K+ 1			O		O
864	1427254_at	235682	Zfp445	zinc finger protein 445			O
865	1449842_at	67706	1810059G22Rik	transmembrane protein 179B		O		O	O
866	1435036_at	104816	A530050D06Rik	asparaginase homolog (S. cerevisiae)	O			O	O
867	1459984_at	338366	Mia3	melanoma inhibitory activity 3			O
868	1451361_a_at	241274	BC027342	patatin-like phospholipase domain containing 7		O			O
869	1427285_s_at	72289	Malat1	metastasis associated lung adenocarcinoma transcript 1 (non-coding RNA)			O		O
870	1429184_at	74558	Gvin1	GTPase, very large interferon inducible 1	O			O	O
871	1437403_at	320825	E130306M17Rik	sterile alpha motif domain containing 5			O
872	1457490_at	330998	B230218L05Rik	ankyrin repeat domain 34C			O		O
873	1426894_s_at	98952	C230093N12Rik	family with sequence similarity 102, member A		O			O
874	1457743_at	52882	D13Bwg1146e	regulator of G-protein signalling 7 binding protein			O
875	1458114_at	320679	Samd12	sterile alpha motif domain containing 12			O
876	1450967_at	66775	4933428I03Rik	protein tyrosine phosphatase-like A domain containing 2		O		O	O
877	1452609_at	68918	1190005I06Rik	RIKEN cDNA 1190005I06 gene		O
878	1455304_at	208898	Unc13c	unc-13 homolog C (C. elegans)			O		O
879	1451767_at	17969	Ncf1	neutrophil cytosolic factor 1	O			O	O	O			O			O
880	1433465_a_at	101602	AI467606	expressed sequence AI467606		O			O
881	1443271_at	270028	Tmem28	family with sequence similarity 155, member A			O
882	1437774_at	66602	1700020I14Rik	RIKEN cDNA 1700020I14 gene			O		O
883	1418595_at	57435	MGI:1929709	perilipin 4		O				O						O

## Sheet: Table S2
Table S2. GO Biological Processes enriched by EU, LU, and DN genes
	GOBPs selected and displayed in Figure 1D
		P value			No. of Genes
No	GOBP Term	EU	LU	DN	EU	LU	DN
1	actin cytoskeleton organization	0.428248	0.00182851	0.972204	3	17	2
2	actin filament-based movement	1	0.0329972	1	0	4	0
3	actin filament-based process	0.460929	0.00138613	0.978135	3	18	2
4	activation of immune response	2.31902e-06	0.000647884	0.773008	8	11	2
5	activation of MAPK activity	0.411777	0.0134747	1	2	8	0
6	activation of MAPKK activity	1	0.0409625	1	0	4	0
7	activation of plasma proteins involved in acute inflammatory response	0.0026332	0.0433356	1	4	5	0
8	activation of pro-apoptotic gene products	1	0.0293497	1	0	4	0
9	activation of protein kinase activity	1	0.0252543	0.533428	0	9	3
10	acute inflammatory response	0.00041601	0.000899559	1	6	11	0
11	adaptive immune response	0.000134513	0.00971278	1	6	8	0
12	adaptive immune response based on somatic recombination of immune receptors built from immunoglobulin superfamily domains	0.000134513	0.00971278	1	6	8	0
13	adult behavior	1	1	0.045411	0	0	5
14	adult locomotory behavior	1	1	0.0098999	0	0	5
15	adult walking behavior	1	1	0.0455853	0	0	3
16	aging	0.157628	0.000599817	1	3	12	0
17	angiogenesis	1	5.51404e-05	1	0	16	0
18	anti-apoptosis	0.737969	7.42002e-05	0.401755	2	19	5
19	antigen processing and presentation	0.0163131	0.0436687	1	4	7	0
20	antigen processing and presentation of exogenous antigen	8.885e-05	1	1	4	0	0
21	antigen processing and presentation of exogenous peptide antigen	4.08422e-05	1	1	4	0	0
22	antigen processing and presentation of exogenous peptide antigen via MHC class II	0.00111638	1	1	3	0	0
23	antigen processing and presentation of peptide antigen	0.000749273	0.21469	1	4	3	0
24	antigen processing and presentation of peptide antigen via MHC class II	0.00111638	1	1	3	0	0
25	antigen processing and presentation of peptide or polysaccharide antigen via MHC class II	0.0189714	1	1	3	0	0
26	apoptosis	0.545588	2.46178e-05	0.46529	5	39	11
27	aromatic compound catabolic process	1	0.0227348	1	0	4	0
28	axon ensheathment	1	0.0017366	0.139224	0	7	3
29	axon guidance	1	1	0.0260187	0	0	6
30	axonogenesis	1	0.997794	0.00331017	0	2	10
31	B cell activation	1	0.000112106	1	0	11	0
32	B cell activation during immune response	1	0.00899432	1	0	3	0
33	B cell differentiation	1	0.00063886	1	0	8	0
34	B cell homeostasis	1	0.0437519	1	0	3	0
35	B cell mediated immunity	2.89083e-05	0.0292025	1	6	6	0
36	behavior	0.183929	0.208689	0.00683187	6	19	16
37	biological adhesion	0.0358787	1.13191e-06	0.925651	10	47	8
38	blood coagulation	1	0.00122642	1	0	11	0
39	blood vessel development	1	6.36968e-07	1	0	25	0
40	blood vessel morphogenesis	1	6.51762e-07	1	0	23	0
41	bone development	1	0.0373302	1	0	9	0
42	calcium ion homeostasis	0.120697	0.0021719	0.337821	4	15	5
43	calcium ion transport	1	0.988796	0.0238743	0	2	7
44	carbohydrate catabolic process	0.0331133	0.437997	1	4	5	0
45	cation homeostasis	0.279288	8.40259e-05	0.655673	4	23	5
46	cation transport	0.876124	0.647026	0.0266737	3	17	16
47	cell activation	0.0375266	7.497e-11	0.828964	6	34	4
48	cell activation during immune response	1	9.01932e-08	1	0	11	0
49	cell adhesion	0.0356016	1.11051e-06	0.925009	10	47	8
50	cell death	0.49479	3.94296e-07	0.0968393	6	49	17
51	cell junction assembly	1	0.0083318	1	0	6	0
52	cell junction organization	1	0.0081485	0.592586	0	7	2
53	cell migration	1	4.95093e-05	0.262848	0	23	7
54	cell morphogenesis	1	0.0876569	0.00391901	0	17	14
55	cell morphogenesis involved in differentiation	1	0.486838	0.004945	0	9	11
56	cell morphogenesis involved in neuron differentiation	1	0.998677	0.00164403	0	2	11
57	cell motility	1	0.000233003	0.345973	0	23	7
58	cell motion	0.81508	0.000399024	0.0683109	3	30	13
59	cell part morphogenesis	1	0.959173	0.00229345	0	5	12
60	cell projection morphogenesis	1	0.948312	0.0147503	0	5	10
61	cell projection organization	0.689374	0.469248	0.00515929	3	13	14
62	cell proliferation	0.14923	0.00915254	0.678964	6	24	7
63	cell surface pattern recognition receptor signaling pathway	0.0128213	1	1	2	0	0
64	cell-cell signaling	0.903424	0.837673	2.29996e-06	3	16	27
65	cell-matrix adhesion	1	0.00171335	1	0	10	0
66	cell-substrate adhesion	1	0.000219534	1	0	12	0
67	cell-substrate junction assembly	1	0.00503361	1	0	5	0
68	cellular calcium ion homeostasis	0.113759	0.00168792	0.319837	4	15	5
69	cellular cation homeostasis	0.224088	4.31069e-05	0.563737	4	22	5
70	cellular chemical homeostasis	0.443685	7.45401e-06	0.140595	4	30	10
71	cellular component morphogenesis	1	0.0407587	0.00143073	0	20	16
72	cellular defense response	0.00706779	0.292818	1	4	4	0
73	cellular di-, tri-valent inorganic cation homeostasis	0.179555	2.65377e-05	0.475256	4	21	5
74	cellular extravasation	1	0.0365322	1	0	3	0
75	cellular homeostasis	0.580745	5.33765e-05	0.113455	4	32	12
76	cellular ion homeostasis	0.433458	5.47899e-06	0.132831	4	30	10
77	cellular iron ion homeostasis	1	0.0147311	1	0	5	0
78	cellular metal ion homeostasis	0.132115	0.00116527	0.359703	4	16	5
79	cellular response to extracellular stimulus	1	0.000146453	1	0	10	0
80	cellular response to nutrient levels	1	0.0111983	1	0	6	0
81	cellular response to starvation	1	0.0164341	1	0	5	0
82	ceramide metabolic process	1	0.00922304	1	0	6	0
83	chemical homeostasis	0.419474	2.40052e-05	0.278403	5	35	11
84	cholesterol transport	1	0.0267644	1	0	5	0
85	coagulation	1	0.00122642	1	0	11	0
86	complement activation	0.00246084	0.140243	1	4	4	0
87	complement activation, classical pathway	0.00083186	0.226186	1	4	3	0
88	cytokine production	1	0.0134438	1	0	6	0
89	cytokine-mediated signaling pathway	0.364149	0.000293648	1	2	10	0
90	cytoskeleton organization	0.77557	0.00915254	0.968481	3	24	4
91	cytosolic calcium ion homeostasis	0.175837	0.0110405	1	3	10	0
92	death	0.500981	4.77329e-07	0.101292	6	49	17
93	defense response	4.51351e-13	2.53078e-08	0.988046	25	47	5
94	dendrite development	1	1	0.00206193	0	0	5
95	di-, tri-valent inorganic cation homeostasis	0.199047	1.74103e-05	0.514113	4	22	5
96	di-, tri-valent inorganic cation transport	1	0.304336	0.0205189	0	8	8
97	diterpenoid metabolic process	1	0.0329972	1	0	4	0
98	elevation of cytosolic calcium ion concentration	0.157628	0.0208863	1	3	9	0
99	endocytosis	0.168447	0.000502146	0.860982	4	18	3
100	ensheathment of neurons	1	0.0017366	0.139224	0	7	3
101	enzyme linked receptor protein signaling pathway	0.892999	0.00501331	0.284437	2	21	8
102	epithelial to mesenchymal transition	1	0.0170312	1	0	4	0
103	exocytosis	1	0.479038	0.00924193	0	5	7
104	extracellular matrix organization	1	1.89634e-05	1	0	14	0
105	extracellular structure organization	1	0.00168521	0.0425788	0	14	7
106	eye development	1	0.91899	0.00463383	0	3	8
107	eye morphogenesis	1	0.88656	0.0226153	0	2	5
108	fatty acid biosynthetic process	0.400211	0.228885	0.034902	2	5	5
109	female pregnancy	0.509628	0.0208863	1	2	9	0
110	gamma-aminobutyric acid signaling pathway	1	1	0.0035059	0	0	4
111	growth	1	0.011665	0.78246	0	13	3
112	healing during inflammatory response	1	0.00899432	1	0	3	0
113	hemopoiesis	0.0656066	1.43776e-05	0.976313	5	22	2
114	hemopoietic or lymphoid organ development	0.0865312	6.21341e-06	0.916114	5	24	3
115	hemostasis	1	0.000512871	1	0	12	0
116	heterocycle catabolic process	1	0.0319294	1	0	7	0
117	homeostasis of number of cells	1	0.00105265	1	0	11	0
118	homeostatic process	0.533911	1.59816e-05	0.390017	6	46	14
119	humoral immune response	0.000151901	0.00302677	1	6	9	0
120	humoral immune response mediated by circulating immunoglobulin	0.00101387	0.0699859	1	4	4	0
121	icosanoid metabolic process	0.0366629	0.0569625	1	3	5	0
122	I-kappaB kinase/NF-kappaB cascade	1	0.0452007	0.629413	0	6	2
123	immune effector process	0.000221012	6.97534e-05	1	7	15	0
124	immune response	1.08983e-15	1.68779e-08	0.91832	29	51	8
125	immune response-activating cell surface receptor signaling pathway	0.00198639	0.119219	0.458795	4	4	2
126	immune response-activating signal transduction	0.00452364	0.00520073	0.559131	4	7	2
127	immune response-regulating cell surface receptor signaling pathway	0.00246084	0.0402512	0.483799	4	5	2
128	immune response-regulating signal transduction	0.00557039	0.00162772	0.586104	4	8	2
129	immune system development	0.102083	1.65052e-05	0.931808	5	24	3
130	immunoglobulin mediated immune response	2.41765e-05	0.0856472	1	6	5	0
131	inflammatory response	2.04971e-09	1.95471e-09	1	16	34	0
132	innate immune response	1.80316e-08	0.0277706	1	11	10	0
133	innate immune response activating cell surface receptor signaling pathway	0.0254801	1	1	2	0	0
134	integrin-mediated signaling pathway	0.0745636	0.0210992	1	3	7	0
135	intracellular pH reduction	1	0.0437519	1	0	3	0
136	intracellular signaling cascade	0.286737	0.000767071	0.0827181	11	60	27
137	intracellular transport	0.801186	0.30176	0.0282643	4	24	18
138	ion homeostasis	0.492058	1.1262e-05	0.191569	4	31	10
139	ion transport	0.878317	0.507914	0.00431419	4	25	23
140	iron ion homeostasis	1	0.00475403	1	0	6	0
141	kidney development	1	0.00978514	1	0	9	0
142	learning or memory	0.512807	0.451792	0.00782544	2	5	7
143	leukocyte activation	0.0705586	4.13025e-10	0.731851	5	30	4
144	leukocyte activation during immune response	1	9.01932e-08	1	0	11	0
145	leukocyte adhesion	0.165426	0.00017977	1	2	7	0
146	leukocyte differentiation	0.20607	1.29307e-05	0.873736	3	16	2
147	leukocyte homeostasis	1	0.00475403	1	0	6	0
148	leukocyte mediated immunity	0.000226603	0.000315952	1	6	11	0
149	leukocyte migration	1	5.79213e-05	1	0	10	0
150	leukocyte proliferation	1	0.00221852	1	0	7	0
151	lipid catabolic process	0.305954	0.0189177	0.75543	3	12	3
152	lipid localization	0.63899	0.0243028	0.706213	2	11	3
153	lipid transport	1	0.0364891	0.89891	0	10	2
154	localization of cell	1	0.000233003	0.345973	0	23	7
155	long-chain fatty acid biosynthetic process	1	1	0.0309524	0	0	2
156	lung alveolus development	1	1	0.0455853	0	0	3
157	lymphocyte activation	0.136492	5.48884e-08	0.957217	4	24	2
158	lymphocyte activation during immune response	1	0.000170771	1	0	6	0
159	lymphocyte differentiation	0.48679	0.000340382	0.80316	2	12	2
160	lymphocyte homeostasis	1	0.00151775	1	0	6	0
161	lymphocyte mediated immunity	8.53547e-05	0.0058169	1	6	8	0
162	lymphocyte proliferation	1	0.00922304	1	0	6	0
163	lysosome organization	1	0.0409625	1	0	4	0
164	macromolecular complex assembly	0.625211	0.0397603	0.715655	5	30	10
165	maintenance of location	1	0.014065	1	0	7	0
166	maintenance of location in cell	1	0.0159744	1	0	6	0
167	maintenance of protein location	1	0.0159744	1	0	6	0
168	maintenance of protein location in cell	1	0.0372961	1	0	5	0
169	MAPKKK cascade	0.697379	0.0048231	0.785015	2	14	3
170	mature B cell differentiation	1	0.0132163	1	0	3	0
171	mature B cell differentiation during immune response	1	0.00899432	1	0	3	0
172	membrane invagination	0.168447	0.000502146	0.860982	4	18	3
173	membrane lipid metabolic process	1	0.0126503	1	0	8	0
174	membrane organization	0.229755	0.00386791	0.38443	5	23	8
175	membrane to membrane docking	1	0.000281621	1	0	4	0
176	metal ion homeostasis	0.145394	0.00182217	0.397864	4	16	5
177	metal ion transport	0.805578	0.858008	0.00628283	3	12	16
178	mononuclear cell proliferation	1	0.00221852	1	0	7	0
179	morphogenesis of a branching structure	1	0.0269231	1	0	7	0
180	muscle cell differentiation	1	0.728386	0.0409772	0	4	6
181	muscle tissue development	1	0.980769	0.0460387	0	2	6
182	myelination	1	0.0060183	0.118243	0	6	3
183	myeloid cell activation during immune response	1	0.00196554	1	0	5	0
184	myeloid cell differentiation	0.452329	0.00813786	1	2	9	0
185	myeloid leukocyte activation	0.257166	7.35445e-05	1	2	9	0
186	myeloid leukocyte differentiation	1	0.0201975	1	0	5	0
187	negative regulation of apoptosis	0.668621	0.000671353	0.189594	3	24	9
188	negative regulation of B cell activation	1	0.0170312	1	0	4	0
189	negative regulation of B cell proliferation	1	0.0236784	1	0	3	0
190	negative regulation of blood vessel endothelial cell migration	1	0.0298277	1	0	3	0
191	negative regulation of catabolic process	1	0.0267644	1	0	5	0
192	negative regulation of cell activation	1	0.00268299	1	0	8	0
193	negative regulation of cell adhesion	1	0.00196643	1	0	7	0
194	negative regulation of cell communication	0.475814	0.0453671	0.0938588	3	14	8
195	negative regulation of cell death	0.677647	0.000362098	0.202408	3	25	9
196	negative regulation of cell differentiation	0.754592	0.00114349	0.853942	2	17	3
197	negative regulation of cell migration	1	0.0312269	1	0	6	0
198	negative regulation of cell motion	1	0.0452007	1	0	6	0
199	negative regulation of cell proliferation	0.20269	0.0019974	0.978161	5	23	3
200	negative regulation of cell-cell adhesion	1	0.0298277	1	0	3	0
201	negative regulation of coagulation	1	0.045275	1	0	4	0
202	negative regulation of cytokine production	1	0.0292051	1	0	5	0
203	negative regulation of cytoskeleton organization	1	1	0.0105489	0	0	5
204	negative regulation of immune response	1	0.00684915	1	0	5	0
205	negative regulation of immune system process	0.415583	0.000235667	1	2	11	0
206	negative regulation of leukocyte activation	1	0.0081485	1	0	7	0
207	negative regulation of locomotion	1	0.0401906	1	0	6	0
208	negative regulation of lymphocyte activation	1	0.0254077	1	0	6	0
209	negative regulation of macromolecule metabolic process	0.858034	0.0122202	0.714815	4	35	11
210	negative regulation of microtubule depolymerization	1	1	0.0018031	0	0	4
211	negative regulation of microtubule polymerization or depolymerization	1	1	0.00216447	0	0	4
212	negative regulation of multicellular organismal process	1	7.67734e-07	0.728685	0	20	3
213	negative regulation of myeloid cell differentiation	1	0.013144	1	0	5	0
214	negative regulation of organelle organization	1	1	0.00909822	0	0	6
215	negative regulation of programmed cell death	0.676156	0.000344086	0.197883	3	25	9
216	negative regulation of protein complex disassembly	1	1	0.00370826	0	0	5
217	negative regulation of protein maturation by peptide bond cleavage	1	0.00550924	1	0	3	0
218	negative regulation of protein metabolic process	1	0.0136647	1	0	13	0
219	negative regulation of proteolysis	1	0.000473837	1	0	6	0
220	negative regulation of response to stimulus	0.476683	0.00105265	1	2	11	0
221	negative regulation of tissue remodeling	1	0.0365322	1	0	3	0
222	nerve-nerve synaptic transmission	1	0.249293	0.0121931	0	3	4
223	neurological system process	0.958356	0.997156	0.00107866	5	24	34
224	neuromuscular junction development	1	1	0.0382603	0	0	3
225	neuromuscular process	1	0.576656	0.0158654	0	3	5
226	neuron development	1	0.727732	0.000890085	0	10	15
227	neuron differentiation	1	0.490921	0.000175236	0	15	19
228	neuron projection development	1	0.809109	0.00229345	0	7	12
229	neuron projection morphogenesis	1	0.900151	0.00626613	0	5	10
230	organ regeneration	1	0.00106886	1	0	6	0
231	osteoblast differentiation	1	0.0402512	1	0	5	0
232	oxidation reduction	0.785473	0.000770906	0.785386	4	36	9
233	oxygen and reactive oxygen species metabolic process	0.351658	0.0045661	1	2	8	0
234	patterning of blood vessels	1	0.0259285	1	0	4	0
235	peptidyl-serine modification	1	0.707355	0.0226432	0	2	4
236	peptidyl-threonine modification	1	0.483774	0.041862	0	2	3
237	phagocytosis	0.00360622	0.00347662	1	4	7	0
238	phagocytosis, engulfment	0.00177923	0.270016	1	3	2	0
239	phosphate metabolic process	0.88047	0.61441	0.0171078	5	30	25
240	phospholipid efflux	1	0.0365322	1	0	3	0
241	phospholipid transport	1	0.0182555	1	0	5	0
242	phosphorus metabolic process	0.88047	0.61441	0.0171078	5	30	25
243	phosphorylation	0.764249	0.346865	0.0134827	5	28	22
244	platelet-derived growth factor receptor signaling pathway	1	0.00242944	1	0	5	0
245	positive regulation of adaptive immune response	0.0168466	0.0147311	1	3	5	0
246	positive regulation of adaptive immune response based on somatic recombination of immune receptors built from immunoglobulin superfamily domains	0.0158252	0.013144	1	3	5	0
247	positive regulation of alpha-beta T cell activation	1	0.00106886	1	0	6	0
248	positive regulation of alpha-beta T cell differentiation	1	0.0029634	1	0	5	0
249	positive regulation of apoptosis	0.525809	0.00194372	0.991651	4	26	3
250	positive regulation of axonogenesis	1	0.00684915	1	0	5	0
251	positive regulation of B cell activation	1	0.0182555	1	0	5	0
252	positive regulation of biosynthetic process	0.989984	0.00976905	0.0772127	2	34	17
253	positive regulation of catalytic activity	0.431094	0.00622353	0.96431	5	28	5
254	positive regulation of cell activation	0.159884	8.18897e-06	1	3	15	0
255	positive regulation of cell adhesion	1	0.000494167	0.611434	0	9	2
256	positive regulation of cell communication	0.883389	9.26132e-05	0.143213	2	25	9
257	positive regulation of cell death	0.533668	0.00226871	0.968096	4	26	4
258	positive regulation of cell development	1	0.00126791	0.662925	0	9	2
259	positive regulation of cell differentiation	0.434867	9.45921e-05	0.696834	3	20	4
260	positive regulation of cell migration	1	0.0203533	0.405557	0	8	3
261	positive regulation of cell motion	1	0.00332614	0.453679	0	10	3
262	positive regulation of cell projection organization	1	0.0146726	0.522943	0	6	2
263	positive regulation of cell proliferation	0.500199	3.71518e-05	0.890804	4	30	5
264	positive regulation of cell-substrate adhesion	1	0.0103073	1	0	5	0
265	positive regulation of cellular biosynthetic process	0.989279	0.00796271	0.0698779	2	34	17
266	positive regulation of cellular component organization	0.691383	0.0107538	0.313039	2	13	5
267	positive regulation of cellular protein metabolic process	1	0.00607123	0.298666	0	16	6
268	positive regulation of cytokine production	0.00267768	0.0603935	1	5	7	0
269	positive regulation of defense response	0.0115596	0.00730763	1	4	8	0
270	positive regulation of developmental process	0.536734	5.95311e-06	0.812339	3	25	4
271	positive regulation of gene expression	1	0.0935452	0.0386924	0	25	16
272	positive regulation of growth	1	0.00327443	1	0	9	0
273	positive regulation of I-kappaB kinase/NF-kappaB cascade	1	4.39141e-05	0.448439	0	13	3
274	positive regulation of immune effector process	0.0324824	0.0465494	1	3	5	0
275	positive regulation of immune response	3.66999e-07	4.34426e-05	0.89891	10	16	2
276	positive regulation of immune system process	2.87386e-06	1.27574e-09	0.888982	11	29	3
277	positive regulation of intracellular transport	1	0.013144	1	0	5	0
278	positive regulation of kinase activity	0.777592	3.40594e-05	0.878775	2	21	3
279	positive regulation of leukocyte activation	0.496703	2.33244e-05	1	2	14	0
280	positive regulation of leukocyte mediated immunity	0.0200739	0.0871613	1	3	4	0
281	positive regulation of leukocyte proliferation	1	0.0292025	1	0	6	0
282	positive regulation of lipid metabolic process	1	0.0134438	1	0	6	0
283	positive regulation of lipid transport	1	0.0437519	1	0	3	0
284	positive regulation of locomotion	1	0.032368	0.453679	0	8	3
285	positive regulation of lymphocyte activation	0.466379	4.39141e-05	1	2	13	0
286	positive regulation of lymphocyte differentiation	0.202362	0.00419845	1	2	6	0
287	positive regulation of lymphocyte mediated immunity	0.0200739	0.0871613	1	3	4	0
288	positive regulation of macromolecule biosynthetic process	0.986768	0.0333465	0.0501744	2	30	17
289	positive regulation of macromolecule metabolic process	0.97712	0.00366404	0.0463843	3	42	21
290	positive regulation of MAP kinase activity	0.483442	0.00434625	1	2	10	0
291	positive regulation of molecular function	0.324849	0.004879	0.954249	6	31	6
292	positive regulation of mononuclear cell proliferation	1	0.0292025	1	0	6	0
293	positive regulation of multicellular organismal process	0.0722512	0.00158562	0.326152	5	18	6
294	positive regulation of neurogenesis	1	0.00221179	0.60525	0	8	2
295	positive regulation of phosphate metabolic process	1	0.0123518	0.464072	0	9	3
296	positive regulation of phosphorus metabolic process	1	0.0123518	0.464072	0	9	3
297	positive regulation of phosphorylation	1	0.0103858	0.448439	0	9	3
298	positive regulation of programmed cell death	0.530533	0.00209104	0.967313	4	26	4
299	positive regulation of protein amino acid phosphorylation	1	0.0203533	0.405557	0	8	3
300	positive regulation of protein complex assembly	1	1	0.0169664	0	0	4
301	positive regulation of protein kinase activity	0.765604	2.04774e-05	0.866057	2	21	3
302	positive regulation of protein kinase B signaling cascade	1	0.0437519	1	0	3	0
303	positive regulation of protein kinase cascade	0.661811	1.01513e-06	0.737863	2	20	3
304	positive regulation of protein metabolic process	1	0.00377911	0.18002	0	17	7
305	positive regulation of response to external stimulus	0.338925	0.00352978	1	2	8	0
306	positive regulation of response to stimulus	2.66459e-06	1.43776e-05	0.88615	11	22	3
307	positive regulation of signal transduction	0.854031	1.61404e-05	0.488062	2	25	6
308	positive regulation of T cell activation	0.388421	0.00237031	1	2	9	0
309	positive regulation of T cell differentiation	0.186735	0.0164341	1	2	5	0
310	positive regulation of T cell mediated cytotoxicity	0.0441681	1	1	2	0	0
311	positive regulation of transcription	1	0.158922	0.0310063	0	23	16
312	positive regulation of transferase activity	0.790354	5.84921e-05	0.89175	2	21	3
313	positive regulation of transport	0.765604	0.0097322	0.970839	2	15	2
314	positive regulation of tumor necrosis factor production	0.000110547	1	1	4	0	0
315	positive thymic T cell selection	0.0441681	0.197712	1	2	2	0
316	programmed cell death	0.557475	1.49325e-05	0.484154	5	40	11
317	prostaglandin biosynthetic process	1	0.0437519	1	0	3	0
318	prostaglandin metabolic process	0.115442	0.00242944	1	2	5	0
319	prostanoid biosynthetic process	1	0.0437519	1	0	3	0
320	prostanoid metabolic process	0.115442	0.00242944	1	2	5	0
321	protein amino acid phosphorylation	0.809499	0.184553	0.00174351	4	26	22
322	protein complex assembly	0.635646	0.0143808	0.532712	4	26	9
323	protein complex biogenesis	0.635646	0.0143808	0.532712	4	26	9
324	protein import into nucleus, translocation	1	0.0201975	1	0	5	0
325	protein kinase cascade	0.0898711	0.000537238	0.519438	6	25	7
326	protein maturation	0.0439088	0.0046024	1	4	11	0
327	protein maturation by peptide bond cleavage	0.0179228	0.127992	1	4	6	0
328	protein oligomerization	1	0.044419	0.288389	0	11	5
329	protein processing	0.0354649	0.0079685	1	4	10	0
330	Ras protein signal transduction	1	0.0162162	0.225292	0	9	4
331	receptor-mediated endocytosis	1	0.0236353	1	0	6	0
332	regeneration	1	7.9848e-06	1	0	12	0
333	regulated secretory pathway	1	0.105732	0.0314406	0	3	3
334	regulation of action potential	1	0.00115139	0.0215597	0	9	5
335	regulation of action potential in neuron	1	0.00131057	0.0098999	0	8	5
336	regulation of adaptive immune response	0.0503387	0.00162772	1	3	8	0
337	regulation of adaptive immune response based on somatic recombination of immune receptors built from immunoglobulin superfamily domains	0.0487398	0.00146245	1	3	8	0
338	regulation of alpha-beta T cell activation	1	0.00475403	1	0	6	0
339	regulation of alpha-beta T cell differentiation	1	0.00684915	1	0	5	0
340	regulation of apoptosis	0.414887	8.30755e-05	0.605031	7	46	13
341	regulation of axon regeneration	1	0.00899432	1	0	3	0
342	regulation of axonogenesis	1	0.00180716	1	0	8	0
343	regulation of B cell activation	1	0.000927657	1	0	8	0
344	regulation of B cell proliferation	1	0.0103073	1	0	5	0
345	regulation of binding	0.629441	0.0485564	0.428079	2	10	4
346	regulation of biomineral formation	1	0.00280975	1	0	6	0
347	regulation of blood coagulation	1	0.0244504	1	0	5	0
348	regulation of body fluid levels	1	3.12632e-05	1	0	16	0
349	regulation of bone mineralization	1	0.00209176	1	0	6	0
350	regulation of cell activation	0.310703	2.0689e-06	0.937277	3	20	2
351	regulation of cell adhesion	1	5.16114e-06	0.633467	0	17	3
352	regulation of cell death	0.427688	5.64941e-05	0.62403	7	47	13
353	regulation of cell development	1	0.000653875	0.623428	0	17	4
354	regulation of cell growth	1	0.0028988	1	0	15	0
355	regulation of cell migration	1	0.00232419	0.493534	0	14	4
356	regulation of cell morphogenesis	1	0.000211608	1	0	14	0
357	regulation of cell morphogenesis involved in differentiation	1	0.00257531	1	0	9	0
358	regulation of cell motion	1	0.00033572	0.582491	0	17	4
359	regulation of cell projection organization	1	0.00627637	0.754315	0	9	2
360	regulation of cell proliferation	0.132869	6.96598e-08	0.929394	9	54	9
361	regulation of cell-cell adhesion	1	0.0293497	1	0	4	0
362	regulation of cell-substrate adhesion	1	0.0134438	1	0	6	0
363	regulation of cellular localization	1	0.0105086	0.0938588	0	16	8
364	regulation of cellular protein metabolic process	0.814149	0.00084349	0.470709	3	29	9
365	regulation of cellular response to stress	1	0.0407496	1	0	8	0
366	regulation of cholesterol transport	1	0.0227348	1	0	4	0
367	regulation of coagulation	1	0.00152775	1	0	7	0
368	regulation of cytokine biosynthetic process	1	0.00786229	1	0	8	0
369	regulation of cytokine production	0.0292419	0.000512693	1	5	16	0
370	regulation of DNA binding	0.543502	0.0128742	0.29244	2	10	4
371	regulation of DNA replication	1	0.0426513	1	0	6	0
372	regulation of endocytosis	1	0.0401906	1	0	6	0
373	regulation of establishment of protein localization	1	0.00132698	1	0	12	0
374	regulation of fibroblast proliferation	0.0212027	1	1	3	0	0
375	regulation of growth	0.892289	6.14639e-05	0.782746	2	26	5
376	regulation of homeostatic process	1	0.00081082	1	0	12	0
377	regulation of I-kappaB kinase/NF-kappaB cascade	1	0.000115588	0.499514	0	13	3
378	regulation of immune effector process	0.137626	0.00113682	1	3	11	0
379	regulation of inflammatory response	0.388421	0.00237031	1	2	9	0
380	regulation of innate immune response	0.294669	0.0062657	1	2	7	0
381	regulation of intracellular protein transport	1	0.0011713	1	0	8	0
382	regulation of intracellular transport	1	0.00628589	0.673412	0	8	2
383	regulation of kinase activity	0.903119	0.000761864	0.481436	2	24	7
384	regulation of leukocyte activation	0.659595	1.55291e-05	0.927613	2	18	2
385	regulation of leukocyte mediated immunity	0.058609	0.0112496	1	3	7	0
386	regulation of leukocyte proliferation	1	0.00442599	1	0	9	0
387	regulation of lipid biosynthetic process	1	0.0498921	1	0	5	0
388	regulation of lipid transport	1	0.00209176	1	0	6	0
389	regulation of locomotion	1	0.00685129	0.578956	0	14	4
390	regulation of lymphocyte activation	0.617153	5.51404e-05	0.903617	2	16	2
391	regulation of lymphocyte differentiation	0.334626	0.00322767	1	2	8	0
392	regulation of lymphocyte mediated immunity	0.0471601	0.0254077	1	3	6	0
393	regulation of lymphocyte proliferation	1	0.014337	1	0	8	0
394	regulation of MAP kinase activity	0.599271	0.0123298	1	2	11	0
395	regulation of membrane potential	1	0.00879672	0.0185297	0	11	7
396	regulation of mesenchymal cell proliferation	1	1	0.0314406	0	0	3
397	regulation of microtubule cytoskeleton organization	1	1	0.0274975	0	0	4
398	regulation of microtubule depolymerization	1	1	0.0018031	0	0	4
399	regulation of microtubule polymerization or depolymerization	1	1	0.0121931	0	0	4
400	regulation of microtubule-based process	1	1	0.0407949	0	0	4
401	regulation of monocyte differentiation	1	0.00550924	1	0	3	0
402	regulation of mononuclear cell proliferation	1	0.00442599	1	0	9	0
403	regulation of multicellular organism growth	1	0.0112496	0.246179	0	7	3
404	regulation of myeloid cell differentiation	1	0.000293648	1	0	10	0
405	regulation of nervous system development	1	0.000316674	0.578956	0	17	4
406	regulation of neurogenesis	1	0.000201828	0.734833	0	16	3
407	regulation of neurological system process	1	0.337288	0.0101496	0	7	8
408	regulation of neuron differentiation	1	0.00282109	0.617342	0	12	3
409	regulation of neuron projection development	1	0.0058169	1	0	8	0
410	regulation of neuron projection regeneration	1	0.00899432	1	0	3	0
411	regulation of nucleocytoplasmic transport	1	0.00885776	1	0	7	0
412	regulation of ossification	1	0.0103949	0.34418	0	8	3
413	regulation of phosphate metabolic process	0.379955	0.000559773	0.137623	5	30	12
414	regulation of phosphorus metabolic process	0.379955	0.000559773	0.137623	5	30	12
415	regulation of phosphorylation	0.580745	0.000290348	0.113455	4	30	12
416	regulation of programmed cell death	0.4242	5.16221e-05	0.618892	7	47	13
417	regulation of protein amino acid phosphorylation	0.305954	0.00764643	0.512055	3	13	4
418	regulation of protein complex disassembly	0.28083	0.799635	0.00115439	2	2	6
419	regulation of protein import into nucleus	1	0.00221852	1	0	7	0
420	regulation of protein kinase activity	0.895104	0.000475607	0.45213	2	24	7
421	regulation of protein kinase cascade	0.802393	3.00291e-06	0.351205	2	24	6
422	regulation of protein localization	1	0.00375076	0.887019	0	12	2
423	regulation of protein maturation by peptide bond cleavage	1	0.0132163	1	0	3	0
424	regulation of protein processing	1	0.0132163	1	0	3	0
425	regulation of protein transport	1	0.0028249	1	0	11	0
426	regulation of proteolysis	1	0.00571513	1	0	7	0
427	regulation of response to external stimulus	0.272591	2.10182e-06	1	3	19	0
428	regulation of sterol transport	1	0.0227348	1	0	4	0
429	regulation of synaptic plasticity	1	0.594016	0.00318269	0	3	6
430	regulation of synaptic transmission	1	0.797394	0.00544822	0	4	8
431	regulation of system process	1	0.251509	0.00339151	0	13	13
432	regulation of T cell activation	0.531461	0.00100664	0.842331	2	12	2
433	regulation of T cell proliferation	1	0.0426513	1	0	6	0
434	regulation of tissue remodeling	1	0.00242944	1	0	5	0
435	regulation of transcription factor activity	0.48679	0.0407496	0.479443	2	8	3
436	regulation of transferase activity	0.912291	0.00134099	0.529936	2	24	7
437	regulation of transmission of nerve impulse	1	0.304459	0.00824148	0	7	8
438	regulation of tumor necrosis factor production	0.00101387	1	1	4	0	0
439	regulation of vesicle-mediated transport	1	0.0293664	0.443172	0	8	3
440	respiratory burst	0.00304557	0.00669329	1	3	4	0
441	response to abiotic stimulus	0.689374	0.0108074	0.5132	3	21	7
442	response to acid	1	0.0368689	1	0	4	0
443	response to bacterium	0.0357747	0.0380246	1	5	12	0
444	response to calcium ion	1	0.027263	1	0	6	0
445	response to cholesterol	1	0.00550924	1	0	3	0
446	response to cytokine stimulus	0.400211	0.0111113	1	2	8	0
447	response to drug	0.405908	0.00745344	0.436105	3	15	5
448	response to endogenous stimulus	0.739172	0.0003727	0.880653	3	27	5
449	response to estrogen stimulus	1	0.0162162	1	0	9	0
450	response to ethanol	1	0.014065	1	0	7	0
451	response to extracellular stimulus	0.760946	4.84353e-06	0.4506	2	22	5
452	response to hormone stimulus	0.687927	0.00110882	0.928768	3	24	4
453	response to hydrogen peroxide	1	0.0292025	1	0	6	0
454	response to hypoxia	1	6.97534e-05	1	0	15	0
455	response to inorganic substance	1	2.07858e-05	0.623428	0	20	4
456	response to lipopolysaccharide	0.392376	0.00971278	1	2	8	0
457	response to lipoteichoic acid	0.0254801	1	1	2	0	0
458	response to magnesium ion	1	0.0236784	1	0	3	0
459	response to metal ion	1	0.00221962	0.869664	0	12	2
460	response to molecule of bacterial origin	0.0179228	0.00510737	1	4	9	0
461	response to molecule of fungal origin	0.0191709	1	1	2	0	0
462	response to nutrient	1	0.00136101	0.37351	0	13	4
463	response to nutrient levels	0.722059	0.00013625	0.368942	2	18	5
464	response to organic cyclic substance	1	9.81118e-07	1	0	17	0
465	response to organic nitrogen	1	0.0130773	1	0	7	0
466	response to organic substance	0.0417376	3.66118e-09	0.798542	10	54	10
467	response to oxidative stress	1	0.0131736	0.728685	0	12	3
468	response to oxygen levels	1	3.12632e-05	1	0	16	0
469	response to progesterone stimulus	1	0.0227348	1	0	4	0
470	response to protein stimulus	1	0.000115588	0.499514	0	13	3
471	response to reactive oxygen species	1	0.0084474	1	0	8	0
472	response to starvation	1	0.0402512	1	0	5	0
473	response to steroid hormone stimulus	0.350759	0.000316674	1	3	17	0
474	response to vitamin	1	0.0161941	0.275153	0	7	3
475	response to wounding	3.62928e-08	1.88431e-15	0.998018	18	56	3
476	retinoid metabolic process	1	0.0329972	1	0	4	0
477	retinol metabolic process	1	0.0298277	1	0	3	0
478	Rho protein signal transduction	1	0.0292051	1	0	5	0
479	secretion by cell	1	0.622846	0.0437607	0	7	8
480	sensory organ development	1	0.717289	0.0273265	0	7	9
481	skeletal system development	0.87542	0.000396815	0.99375	2	23	2
482	sphingoid metabolic process	1	0.0122863	1	0	6	0
483	sphingolipid metabolic process	1	0.0285297	1	0	7	0
484	sterol transport	1	0.0267644	1	0	5	0
485	synapse organization	1	1	0.00036441	0	0	7
486	synaptic transmission	1	0.708983	8.23102e-09	0	9	22
487	synaptogenesis	1	1	0.0133025	0	0	4
488	T cell activation	0.0475433	8.02439e-06	0.863308	4	16	2
489	T cell activation during immune response	1	0.00669329	1	0	4	0
490	T cell homeostasis	1	0.0259285	1	0	4	0
491	T cell proliferation	1	0.00127882	1	0	6	0
492	terpenoid metabolic process	1	0.0409625	1	0	4	0
493	transition metal ion transport	1	0.0224666	0.673412	0	7	2
494	transmembrane receptor protein tyrosine kinase signaling pathway	1	0.00424221	0.272411	0	16	6
495	transmission of nerve impulse	1	0.196744	1.13869e-09	0	15	25
496	tube morphogenesis	1	0.0437658	1	0	9	0
497	unsaturated fatty acid metabolic process	0.0425385	0.0726188	1	3	5	0
498	urogenital system development	1	0.0208863	1	0	9	0
499	vacuole organization	1	0.0344703	1	0	5	0
500	vasculature development	1	2.70372e-07	0.98137	0	26	2
501	vesicle-mediated transport	0.5104	0.012493	0.189578	5	29	13
502	wound healing	1	1.13939e-07	1	0	23	0

## Sheet: Table S3
Table S3. 114 major TFs and previously reported associations with prion or other neurodegenerative diseases
				FDR			number			Previously reported associations of the key TFs with prion or other neurodegenerative diseases
No	Gene Symbol	Entrez Gene Id	18 Key TFs; DETFs	EU	LU	DN	EU	LU	DN	Title	Description	Reference
1	Ar	11835		0.405	0.076	0.896	7	37	13
2	Arnt2	11864		0.094	0.019	0.993	3	12	0
3	Cebpa	12606	EU	0.0005	0.002	1	22	68	6
4	Cebpd	12609	EU	0.0005	0.305	1	13	22	2
5	Atf4	11911		0.096	0.037	0.977	3	12	1
6	Bcl6	12053		0.304	0.003	1	3	19	1
7	Prdm1	12142		0.064	0.02	0.999	5	18	1
8	Brca1	12189		0.841	0.0005	0.993	0	14	0
9	Ctnnb1	12387		0.066	0.0005	1	9	39	0
10	Cdkn2a	12578		0.892	0.0005	0.996	0	17	0
11	Irf8	15900	EU	0.001	0.427	1	13	20	2
12	Nupr1	56312	EU	0.928	0.0005	1	0	20	0
13	Atf3	11910	LU	0.284	0.008	0.982	2	13	1
14	Creb1	12912		0.945	0.063	0.635	10	81	38	Expression of transcription factors CREB and c-Fos in the brains of terminal Creutzfeldt-Jakob disease cases	Significantly reduced levels, as revealed by gel electrophoresis and Western blotting, and reduced numbers of immunoreactive nuclei, as seen by immunohistochemistry, to CREB, CREB-P, c-Fos and c-Fos-P were found in CJD when compared with controls.	Nueroscience letts., Volume 421, Issue 1, 21 June 2007, Pages 10–15
15	Crebbp	12914		0.009	0.314	0.98	12	30	9
16	Crem	12916		0.854	0.0005	0.977	0	15	1
17	E2f1	13555		0.958	0.0005	1	1	35	1
18	Epas1	13819		0.901	0.0005	0.943	0	15	2
19	Erg	13876		0.93	0.0005	0.999	0	19	0
20	Esr1	13982		0.943	0.001	0.984	7	70	21
21	Esr2	13983		0.489	0.004	0.965	1	12	1
22	Ezh2	14056		0.928	0.0005	1	0	20	0
23	Fos	14281		0.244	0.0005	1	23	119	31	Expression of transcription factors CREB and c-Fos in the brains of terminal Creutzfeldt-Jakob disease cases	Significantly reduced levels, as revealed by gel electrophoresis and Western blotting, and reduced numbers of immunoreactive nuclei, as seen by immunohistochemistry, to CREB, CREB-P, c-Fos and c-Fos-P were found in CJD when compared with controls.	Nueroscience letts., Volume 421, Issue 1, 21 June 2007, Pages 10–15
24	Fosb	14282		0.013	0.002	1	22	85	16
25	Fosl1	14283		0.037	0.0005	1	21	87	16
26	Fosl2	14284		0.024	0.002	1	21	85	16
27	Gata1	14460		0.045	0.004	1	17	68	14
28	Gata3	14462		0.607	0.001	0.981	2	20	3
29	Gata4	14463		0.559	0.002	0.979	1	13	1
30	Mtpn	14489		0.162	0.006	0.997	3	15	0
31	Gfi1	14581		0.021	0.078	0.995	4	10	0
32	Gli1	14632		0.957	0.078	0.404	0	16	7
33	Nr3c1	14815		0.072	0.003	1	10	43	5
34	Hif1a	15251		0.787	0.0005	0.998	4	40	6
35	Hmga1	15361		0.119	0.026	0.978	3	13	1
36	Foxa2	15376		0.088	0.01	1	5	19	1
37	Hnf4a	15378		0.376	0.024	0.968	13	69	24
38	Hoxa10	15395		0.166	0.015	0.995	4	18	2
39	Hoxa9	15405		0.937	0.073	0.451	0	14	6
40	Hsf1	15499		0.727	0.001	0.983	1	17	2
41	Cebpb	12608	LU	0.004	0.0005	1	23	85	12
42	Id2	15902		0.89	0.0005	0.996	0	17	0
43	Id3	15903	LU	0.911	0.0005	1	0	17	0
44	Irf1	16362		0.098	0.001	1	4	16	0
45	Jun	16476	LU	0.084	0.0005	1	26	121	27	Activation of the JNK-c-Jun pathway during the early phase of neuronal apoptosis induced by PrP106-126 and prion infection.	A dominant negative form of c-Jun significantly reduced neuronal death in prion infected neurons.	Eur J Neurosci. 2005 21(9):2311-9.
46	Junb	16477		0.023	0.0005	1	22	92	18
47	Jund	16478		0.035	0.001	1	21	88	17
48	Klf2	16598		0.958	0.0005	1	0	23	0
49	Klf4	16600		0.012	0.095	0.999	5	12	0
50	Smad3	17127		0.973	0.0005	0.995	0	27	3
51	Smad4	17128		0.987	0.0005	0.98	0	26	4
52	Smad7	17131		0.845	0.0005	0.996	0	15	0
53	Mitf	17342		0.511	0.0005	0.996	1	13	0
54	Myb	17863		0.747	0.004	0.952	2	24	5
55	Myc	17869		0.098	0.0005	1	28	137	30
56	Myod1	17927		0.224	0.023	0.982	3	16	2
57	Nfe2l2	18024	LU	0.185	0.0005	1	6	32	0	Cell type-specific Nrf2 expression in multiple sclerosis lesions	Nrf2 is already strongly up-regulated in active multiple sclerosis lesions.	Acta Neuropathol. 2015; 130(2): 263–277.
58	Nfia	18027		0.296	0.002	0.997	3	19	1
59	Nfib	18028		0.817	0.0005	0.989	1	21	2
60	Nfic	18029		0.681	0.009	0.879	1	15	3
61	Nfkb1	18033		0.125	0.0005	1	16	76	14	Alteration of NF-κB activity leads to mitochondrial apoptosis after infection with pathological prion protein	NF-kB1, NF-kB2, RelA, RelB and c-Rel	Cell Microbiol. 2007 September; 9(9): 2202–2217.
62	Nfkb2	18034		0.168	0.0005	1	12	60	9
63	Nfkbia	18035	LU	0.061	0.003	1	11	46	7
64	Nfya	18044		0.798	0.013	0.896	3	30	9
65	Nfyb	18045		0.765	0.03	0.791	3	29	10
66	Mycn	18109		0.092	0.015	0.996	3	12	0
67	Notch1	18128		0.0005	0.189	0.999	11	19	0
68	Pdx1	18609		0.022	0.041	0.997	4	12	0
69	Etv4	18612		0.595	0.002	0.968	1	14	1
70	Pml	18854		0.86	0.0005	0.998	0	15	0
71	Pou5f1	18999		0.655	0.002	0.988	2	22	3
72	Rb1	19645		0.706	0.0005	0.98	0	10	0
73	Rel	19696		0.061	0.002	1	17	72	15
74	Rela	19697	LU	0.181	0.0005	1	19	101	16
75	Relb	19698		0.09	0.0005	1	13	60	9
76	Rest	19712		0.854	0.989	0.0005	0	3	12
77	Satb1	20230		0.723	0.0005	0.999	1	20	0
78	Spi1	20375	LU	0.0005	0.392	1	29	48	6
79	Sim1	20464		0.124	0.007	0.998	3	13	0
80	Smarca4	20586		0.0005	0.001	1	15	43	0
81	Smarcb1	20587		0.336	0.001	0.999	2	15	0
82	Srebf1	20787	LU	0.39	0.071	0.893	5	28	9
83	Sp1	20683		0.258	0.0005	1	35	176	57	Regulation of prion gene expression by transcription factors SP1 and metal transcription factor-1.	SP1 and/or MTF-1, significantly increase prion protein levels and up-regulate prion gene expression in copper replete conditions. These data support a novel mechanism whereby SP1 and MTF-1 act as copper sensing transcriptional activators to regulate human prion gene expression and further support a role for the prion protein to function in copper homeostasis.	J Biol Chem. 2009 Jan 9;284(2):1291-301. Epub 2008 Nov 6.
84	Sp3	20687		0.252	0.0005	1	7	42	2
85	Stat3	20848	LU	0.0005	0.003	1	20	60	5	Prion infection of mouse brain reveals multiple new upregulated genes involved in neuroinflammation or signal transduction.	STAT1α, phosphorylated-STAT1α (pSTAT1α), and pSTAT3 were increased between 94 and 131 days postinfection (p.i.) in brains of mice infected with strain 22L.	J Virol. 2015 Feb;89(4):2388-404. doi: 10.1128/JVI.02952-14. Epub 2014 Dec 10.
86	Srf	20807		0.911	0.002	0.962	2	33	8
87	Stat1	20846		0.0005	0.009	1	21	53	4	Prion infection of mouse brain reveals multiple new upregulated genes involved in neuroinflammation or signal transduction.	STAT1α, phosphorylated-STAT1α (pSTAT1α), and pSTAT3 were increased between 94 and 131 days postinfection (p.i.) in brains of mice infected with strain 22L.	J Virol. 2015 Feb;89(4):2388-404. doi: 10.1128/JVI.02952-14. Epub 2014 Dec 10.
88	Stat6	20852	LU	0.028	0.023	1	8	26	3
89	Stat4	20849		0.132	0.008	0.999	4	18	0
90	Stat5a	20850		0.01	0.006	1	9	26	0
91	Stat5b	20851		0.357	0.011	0.981	2	14	1
92	Ikzf1	22778	LU	0.166	0.039	0.992	5	22	4
93	Tcf7l2	21416		0.994	0.07	0.368	0	25	12
94	Tcfap2a	21418		0.16	0.014	0.998	9	41	9
95	Tcf3	21423		0.892	0.0005	0.929	0	15	2
96	Trp53	22059		0.323	0.002	0.999	23	120	37	p53-Dependent Transcriptional Control of Cellular Prion by Presenilins	Putative p53 binding site was found in gene PRNP promoter.	The Journal of Neuroscience, May 20, 2009 • 29(20):6752– 6760
97	Trp63	22061		0.764	0.001	0.998	2	27	3
98	Trp73	22062		0.182	0.0005	0.999	6	31	2
99	Twist1	22160		0.583	0.001	1	2	22	0
100	Usf1	22278		0.214	0.002	0.997	6	31	4
101	Usf2	22282		0.277	0.032	0.966	4	21	4
102	Vdr	22337		0.092	0.078	0.97	4	14	2
103	Vhl	22346		0.815	0.0005	0.988	0	13	0
104	Xbp1	22433		0.837	0.0005	0.995	0	13	0
105	Yy1	22632		0.953	0.001	0.911	0	21	4
106	Atf2	11909	DN	0.102	0.0005	1	21	96	19	Activating transcription factor 2 expression in the adult human brain: association with both neurodegeneration and neurogenesis.	ATF2 expression is down-regulated in the hippocampus, substantia nigra pars compacta and caudate nucleus of the neurological diseases Alzheimer's, Parkinson's and Huntington's, respectively.	Neuroscience. 2005;133(2):437-51.
107	Ets1	23871		0.003	0.169	1	16	39	8
108	Sox2	20674	DN	0.382	0.005	0.997	3	20	2
109	Foxo1	56458		0.995	0.001	0.817	0	30	9
110	Foxo3	56484		0.553	0.001	0.998	2	21	1
111	Sirt1	93759		0.802	0.0005	0.991	0	13	0
112	Hdac4	208727		0.883	0.941	0.0005	0	6	11
113	Ep300	328572		0.004	0.39	0.964	12	30	10
114	Hdac1	433759		0.924	0.0005	0.999	0	20	0

## Sheet: Table S4
Table S4. Representative cellular processes associated with prion diseases
No	Representative Term	GOBP Term	Hwang et al.	Prion subnetwork	# Genes	Gene id	Gene symbol
1	androgen metabolism	androgen metabolism	androgen metabolism	PrpSc accumulation	5	66183, 101502, 101488, 12257, 13167	1110032A04Rik, Hsd3b7, Slco2b1, Bzrp, Dbi
2	response to steroid hormone stimulus	response to steroid hormone stimulus		PrpSc accumulation	20	12260, 12702, 22236, 12443, 20848, 12484, 19224, 19697, 11600, 232345, 15368, 14102, 56338, 21803, 20750, 21813, 21812, 21823, 16948, 21825	C1qb, Socs3, Ugt1a2, Ccnd1, Stat3, Cd24a, Ptgs1, Rela, Angpt1, A2m, Hmox1, Fas, Txnip, Tgfb1, Spp1, Tgfbr2, Tgfbr1, Th, Lox, Thbs1
3	GAG metabolism	GAG metabolism	GAG metabolism	PrpSc accumulation	8	330217, 14426, 27419, 74091, 19703, 110006, 15212, 20971	Gal3st4, Galnt4, Naglu, Npl, Renbp, Gusb, Hexb, Sdc4
4	sphingolipid metabolic process	sphingolipid metabolic process, ceramide metabolic process	Sphingolipid Metabolism	PrpSc accumulation	10	18439, 192654, 12752, 14667, 14466, 20397, 15211, 14595, 104759, 13610	P2rx7, Lypla3, Cln3, Gm2a, Gba, Sgpl1, Hexa, B4galt1, Pld4, Edg3
5	cholesterol transport	cholesterol transport, regulation of cholesterol transport, response to cholesterol	Cholesterol Homeostasis	PrpSc accumulation	12	67963, 12759, 11303, 11812, 11816, 18035, 12257, 21803, 21813, 21812, 20652, 11815	Npc2, Clu, Abca1, Apoc1, Apoe, Nfkbia, Bzrp, Tgfb1, Tgfbr2, Tgfbr1, Soat1, Apod
6	epithelial to mesenchymal transition	epithelial to mesenchymal transition, regulation of mesenchymal cell proliferation, extracellular matrix organization		PrpSc accumulation	31	20198, 21803, 18018, 20682, 114142, 11855, 21417, 23876, 64075, 12306, 14595, 16007, 50706, 53867, 78892, 246228, 21812, 229595, 21810, 16948, 12051	S100a4, Tgfb1, Nfatc1, Sox9, Foxp2, Arhgap5, Zfhx1a, Fbln5, Smoc1, Anxa2, B4galt1, Cyr61, Postn, Col5a3, 1810049K24Rik, Vwa1, Tgfbr1, Tsrc1, Tgfbi, Lox, Bcl3
7	icosanoid metabolic process	arachidonic acid, prostaglandin metabolic process, response to calcium ion, phospholipid transport	Arachidonate / Phospholipid Metabolism and Calcium signaling pathway	PrpSc accumulation	30	11690, 15446, 16149, 14726, 54486, 19224, 21391, 21937, 105501, 72042, 52585, 74055, 11745, 11746, 11513, 11717, 20195, 223864, 140780, 319622, 12443, 12335, 18439, 67860, 56338, 21825, 67963, 11303, 11812, 11816	Alox5ap, Hpgd, Ii, Pdpn, Ptgds2, Ptgs1, Tbxas1, Tnfrsf1a, Abhd4, Cotl1, Dhrs1, Plce1, Anxa3, Anxa4, Adcy7, Ampd3, S100a11, Rapgef3, Bmp2k, E030018N11Rik, Ccnd1, Capn3, P2rx7, S100a16, Txnip, Thbs1, Npc2, Abca1, Apoc1, Apoe
8	response to oxidative stress	response to oxidative stress, response to reactive oxygen species, oxygen and reactive oxygen species metabolic process		PrpSc accumulation	26	11758, 16476, 223646, 15368, 56338, 22228, 12759, 19697, 19224, 14778, 219151, 11816, 11990, 20541, 320495, 17969, 13057, 18439, 17970, 20657, 11761, 12484, 13058, 56615, 17748, 17750	Prdx6, Jun, Naprt1, Hmox1, Txnip, Ucp2, Clu, Rela, Ptgs1, Gpx3, Scara3, Apoe, Atrn, Slc8a1, A130090K04Rik, Ncf1, Cyba, P2rx7, Ncf2, Sod3, Aox1, Cd24a, Cybb, Mgst1, Mt1, Mt2
9	regulation of cellular response to stress	regulation of cellular response to stress, cellular response to extracellular stimulus		PrpSc accumulation	16	259277, 16543, 12803, 20750, 19766, 12752, 320795, 17096, 16476, 18439, 15368, 26362, 20787, 15216, 13033, 16403	Prss19, Mdfic, Cntf, Spp1, Ripk1, Cln3, Pkn1, Lyn, Jun, P2rx7, Hmox1, Axl, Srebf1, Hfe, Ctsd, Itga6
10	iron ion homeostasis	iron ion homeostasis	iron homeostasis / heme metabolism	PrpSc accumulation	8	15368, 18173, 22041, 15216, 12870, 14325, 16819, 22236	Hmox1, Slc11a1, Trf, Hfe, Cp, Ftl1, Lcn2, Ugt1a2
11	metal ion homeostasis	metal ion homeostasis, metal ion transport, response to metal ion, transition metal ion transport	Metal ion binding	PrpSc accumulation	67	12267, 23833, 15212, 19264, 12484, 18173, 14674, 22393, 20302, 13610, 11816, 18439, 21803, 21817, 74055, 56188, 234779, 12752, 12767, 11998, 11941, 14806, 12298, 20541, 11820, 52150, 114644, 21452, 11932, 30805, 30791, 22041, 20393, 15216, 18018, 12870, 14325, 12293, 74051, 12322, 16502, 20265, 140919, 15165, 80334, 16497, 67972, 67498, 22067, 227059, 12443, 12335, 67860, 56338, 20657, 22436, 740…	C3ar1, Cd52, Hexb, Ptprc, Cd24a, Slc11a1, Gna13, Wfs1, Ccl3, Edg3, Apoe, P2rx7, Tgfb1, Tgm2, Plce1, Fxyd1, Plcg2, Cln3, Cxcr4, Avp, Atp2b2, Grik2, Cacnb4, Slc8a1, App, Kcnk6, Slc13a3, Tcn2, Atp1b2, Slc22a4, Slc39a1, Trf, Sgk, Hfe, Nfatc1, Cp, Ftl1, Cacna2d1, Steap2, Camk2a, Kcnc1, Scn1a, Slc17a6, Hcn1, Kcnip4, Kcnab1, Atp2b1, Kcnv1, Trpc5, Slc39a10, Ccnd1, Capn3, S100a16, Txnip, Sod3, Xdh, 061003…
12	lysosome organization	lysosome organization, regulation of proteolysis	Lysosomal Proteases and Inhibitors, Other Proteases and Protease Inhibitors	PrpSc accumulation	25	11303, 12752, 14466, 15211, 232345, 21857, 12258, 13418, 21825, 11816, 13039, 13011, 13032, 13033, 13036, 13040, 64138, 16784, 16792, 19141, 17110, 109901, 17035, 19144, 20716	Abca1, Cln3, Gba, Hexa, A2m, Timp1, Serping1, Dnajc1, Thbs1, Apoe, Ctsl, Cst7, Ctsc, Ctsd, Ctsh, Ctss, Ctsz, Lamp2, Laptm5, Lgmn, Lzp-s, Ela1, Lxn, Prss18, Serpina3n
13	vacuole organization	vacuole organization		PrpSc accumulation	5	11303, 12752, 14466, 13033, 15211	Abca1, Cln3, Gba, Ctsd, Hexa
14	bone development	bone development, regulation of bone mineralization, regulation of ossification, negative regulation of locomotion, positive regulation of locomotion, regulation of locomotion		PrpSc accumulation	31	21803, 319757, 20409, 20750, 16011, 93695, 20692, 20682, 12161, 19073, 18439, 140780, 12977, 68527, 20674, 12168, 11789, 20130, 15368, 21825, 11816, 22051, 14726, 17916, 14066, 15894, 338366, 11855, 14674, 12767, 22253	Tgfb1, Smo, Ostf1, Spp1, Igfbp5, Gpnmb, Sparc, Sox9, Bmp6, Prg1, P2rx7, Bmp2k, Csf1, 1110017I16Rik, Sox2, Bmpr2, Apc, Rras, Hmox1, Thbs1, Apoe, Trip6, Pdpn, Myo1f, F3, Icam1, Mia3, Arhgap5, Gna13, Cxcr4, Unc5c
15	fatty acid biosynthetic process	fatty acid biosynthetic process		PrpSc accumulation	12	11690, 16149, 12642, 54486, 19224, 21391, 54325, 19317, 235293, 170439, 18823, 67420	Alox5ap, Ii, Ch25h, Ptgds2, Ptgs1, Tbxas1, Elovl1, Qk, Sc5d, Elovl6, Plp1, Mlstd2
16	hematopoiesis		hematopoiesis	Glial Activation	9	63986, 22778, 16331, 18826, 107321, 16658, 105855, 233186, 229534	Gmfg, Zfpn1a1, Inpp5d, Lcp1, Lpxn, Mafb, Nckap1l, Siglec5, Pbxip1
17	actin cytoskeleton organization	actin cytoskeleton organization	Cytoskeletal Protein binding and Actin Binding	Glial Activation	27	11629, 11857, 56193, 12335, 22379, 242687, 227753, 192176, 20411, 215280, 94176, 23921, 18826, 22350, 17886, 80837, 21894, 13822, 69538, 71994, 78757, 19091, 11867, 104027, 21924, 30794, 64009	Aif1, Arhgdib, Plek, Capn3, Fmnl3, Wasf2, Gsn, Flna, Sorbs1, Waspip, Dock2, MGI:1345171, Lcp1, Vil2, Myh9, Rhoj, Tln1, Epb4.1l2, Antxr1, Cnn3, 4921505C17Rik, Prkg1, Arpc1b, Synpo, Tnnc1, Pdlim4, Syne1
18	angiogenesis	angiogenesis	Angiogenesis related	Glial Activation	19	16476, 242687, 12370, 12306, 13713, 14595, 14674, 21928, 11600, 27279, 15368, 16007, 17886, 12767, 21813, 21825, 11504, 20196, 13051	Jun, Wasf2, Casp8, Anxa2, Elk3, B4galt1, Gna13, Tnfaip2, Angpt1, Tnfrsf12a, Hmox1, Cyr61, Myh9, Cxcr4, Tgfbr2, Thbs1, Adamts1, S100a13, Cx3cr1
19	antigen processing and presentation	antigen processing and presentation, antigen processing and presentation of peptide antigen		Glial Activation	11	65972, 14127, 12010, 16149, 18173, 21356, 15216, 19124, 15894, 16912, 16913	Ifi30, Fcer1g, B2m, Ii, Slc11a1, Tapbp, Hfe, Procr, Icam1, Psmb9, Psmb8
20	T cell activation	T cell activation		Glial Activation	22	12506, 56644, 16149, 19264, 22778, 320404, 12524, 18173, 22324, 16409, 94176, 15894, 50723, 18826, 18439, 21803, 14102, 17886, 12767, 12051, 240354, 11789	Cd48, Clec7a, Ii, Ptprc, Zfpn1a1, Itpkb, Cd86, Slc11a1, Vav1, Itgam, Dock2, Icam1, Icosl, Lcp1, P2rx7, Tgfb1, Fas, Myh9, Cxcr4, Bcl3, Malt1, Apc
21	B cell activation	B cell activation		Glial Activation	11	50723, 22778, 321019, 22329, 241296, 17060, 234779, 12484, 54353, 56743, 12051	Icosl, Zfpn1a1, Ebi2, Vcam1, Lrrc8, Blnk, Plcg2, Cd24a, Scap2, Lat2, Bcl3
22	leukocyte activation	leukocyte activation		Glial Activation	39	12506, 24088, 56644, 16149, 19264, 22778, 320404, 12977, 12524, 18173, 17916, 16409, 15894, 50723, 21803, 216161, 12767, 21813, 12051, 241296, 17060, 12484, 22324, 54353, 94176, 56743, 18439, 18826, 22329, 321019, 14102, 234779, 17886, 170743, 17096, 20312, 240354, 11789, 12890	Cd48, Tlr2, Clec7a, Ii, Ptprc, Zfpn1a1, Itpkb, Csf1, Cd86, Slc11a1, Myo1f, Itgam, Icam1, Icosl, Tgfb1, Stno, Cxcr4, Tgfbr2, Bcl3, Lrrc8, Blnk, Cd24a, Vav1, Scap2, Dock2, Lat2, P2rx7, Lcp1, Vcam1, Ebi2, Fas, Plcg2, Myh9, Tlr7, Lyn, Cx3cl1, Malt1, Apc, Cplx2
23	cell proliferation	cell proliferation		Glial Activation	37	12978, 18414, 14371, 16149, 19264, 17084, 13132, 223864, 12977, 259277, 96875, 12524, 16971, 18173, 24099, 16409, 94176, 18439, 14678, 15368, 433375, 21803, 16007, 14726, 74055, 13730, 12767, 21810, 20469, 12257, 84092, 216190, 240354, 14702, 15245, 21417, 22026	Csf1r, Osmr, Fzd9, Ii, Ptprc, Ly86, Dab2, Rapgef3, Csf1, Prss19, Prg4, Cd86, Lrp1, Slc11a1, Tnfsf13b, Itgam, Dock2, P2rx7, Gnai2, Hmox1, Creg1, Tgfb1, Cyr61, Pdpn, Plce1, Emp1, Cxcr4, Tgfbi, Sipa1, Bzrp, Usp8, MGI:2384914, Malt1, Gng2, Hhip, Zfhx1a, Nr2c2
24	regulation of tumor necrosis factor production	regulation of tumor necrosis factor production,		Glial Activation	4	12475, 14127, 24088, 56644	Cd14, Fcer1g, Tlr2, Clec7a
25	cell surface pattern recognition receptor signaling pathway		Pattern-Recognition Receptors	Glial Activation	5	24088, 56644, 23845, 16854, 16859	Tlr2, Clec7a, Clec5a, Lgals3, Lgals9
26	cytokine production	cytokine production, cytokine-mediated signaling pathway		Glial Activation	18	114774, 11303, 18173, 13610, 16391, 17096, 12606, 66824, 23921, 21817, 20848, 12803, 19766, 19697, 18824, 20852, 12983, 21937	Pawr, Abca1, Slc11a1, Edg3, Isgf3g, Lyn, Cebpa, Pycard, MGI:1345171, Tgm2, Stat3, Cntf, Ripk1, Rela, Plp2, Stat6, Csf2rb1, Tnfrsf1a
27	I-kappaB kinase/NF-kappaB cascade	I-kappaB kinase/NF-kappaB cascade		Glial Activation	8	22051, 211550, 19766, 170743, 18035, 12051, 230233, 240354	Trip6, MGI:2182965, Ripk1, Tlr7, Nfkbia, Bcl3, Ikbkap, Malt1
28	inflammatory response	inflammatory response		Glial Activation	50	15944, 56644, 17084, 20716, 12475, 12267, 12260, 11629, 12259, 16414, 56312, 12262, 12268, 24088, 13057, 17110, 54371, 20848, 12759, 11761, 19697, 18173, 14595, 20302, 12505, 12608, 21803, 15531, 14726, 12767, 22041, 14066, 12628, 17060, 12484, 13610, 12161, 21937, 18439, 232345, 15368, 12266, 20750, 64685, 170743, 12258, 17096, 13058, 21825, 16155	Irgm, Clec7a, Ly86, Serpina3n, Cd14, C3ar1, C1qb, Aif1, C1qa, Itgb2, Nupr1, C1qg, C4, Tlr2, Cyba, Lzp-s, Chst2, Stat3, Clu, Aox1, Rela, Slc11a1, B4galt1, Ccl3, Cd44, Cebpb, Tgfb1, Ndst1, Pdpn, Cxcr4, Trf, F3, Cfh, Blnk, Cd24a, Edg3, Bmp6, Tnfrsf1a, P2rx7, A2m, Hmox1, C3, Spp1, Nmi, Tlr7, Serping1, Lyn, Cybb, Thbs1, Il10rb
29	integrin-mediated signaling pathway	integrin-mediated signaling pathway		Glial Activation	10	16411, 16414, 56193, 107581, 17886, 11504, 22324, 16409, 16419, 16403	Itgax, Itgb2, Plek, Col16a1, Myh9, Adamts1, Vav1, Itgam, Itgb5, Itga6
30	leukocyte adhesion	leukocyte adhesion, leukocyte migration, cellular extravasation	leukocyte extravasation	Glial Activation	25	16414, 19264, 22350, 17698, 22329, 20345, 12484, 16409, 15894, 17886, 14595, 16403, 94176, 232201, 11857, 12977, 19073, 21812, 21813, 69769, 13057, 13058, 16411, 17969, 21803	Itgb2, Ptprc, Vil2, Msn, Vcam1, Selpl, Cd24a, Itgam, Icam1, Myh9, B4galt1, Itga6, Dock2, Arhgap25, Arhgdib, Csf1, Prg1, Tgfbr1, Tgfbr2, Tnfaip8l2, Cyba, Cybb, Itgax, Ncf1, Tgfb1
31	oxidation reduction	oxidation reduction		Glial Activation	49	65972, 17972, 15446, 13057, 57357, 22436, 11668, 11761, 67442, 102294, 18822, 20148, 73649, 16950, 99586, 216188, 12642, 52815, 109754, 52585, 14778, 16948, 56448, 171580, 20657, 19224, 26949, 19125, 67880, 107747, 101502, 11758, 15368, 21391, 59010, 12870, 26433, 13058, 14325, 21823, 74051, 235293, 214899, 52463, 16497, 17449, 270086, 52837, 67420	Ifi30, Ncf4, Hpgd, Cyba, Srd5a2l, Xdh, Aldh1a1, Aox1, 0610039N19Rik, Cyp4v3, Plod1, Dhrs3, Cybrd1, Loxl3, Dpyd, Aldh1l2, Ch25h, Ldhd, Cyb5r3, Dhrs1, Gpx3, Lox, Cyp2d22, Mical1, Sod3, Ptgs1, Vat1, Prodh, Dcxr, Aldh1l1, Hsd3b7, Prdx6, Hmox1, Tbxas1, Sqrdl, Cp, Plod3, Cybb, Ftl1, Th, Steap2, Sc5d, Jarid1a, Cxxc6, Kcnab1, Mdh1, 4930415J21Rik, Txndc13, Mlstd2
32	phagocytosis	phagocytosis		Glial Activation	11	12475, 14129, 14127, 56644, 18439, 11303, 18173, 16971, 22324, 21825, 15162	Cd14, Fcgr1, Fcer1g, Clec7a, P2rx7, Abca1, Slc11a1, Lrp1, Vav1, Thbs1, Hck
33	complement activation / coagulation	complement activation, coagulation	complement activation	Glial Activation	25	12260, 12259, 12262, 12268, 12266, 12759, 12258, 12628, 23876, 58859, 12496, 18791, 14674, 12527, 19128, 11747, 19124, 14066, 12267, 270084, 14726, 219140, 56193, 19011, 108101	C1qb, C1qa, C1qg, C4, C3, Clu, Serping1, Cfh, Fbln5, Efemp2, Entpd2, Plat, Gna13, Cd9, Pros1, Anxa5, Procr, F3, C3ar1, A330042H22, Pdpn, Spata13, Plek, Pp11r, BC032204
34	platelet-derived growth factor receptor signaling pathway	platelet-derived growth factor receptor signaling pathway		Glial Activation	5	56338, 18791, 20397, 71602, 215418	Txnip, Plat, Sgpl1, Myo1e, Axud1
35	dendrite development	dendrite development		Synaptic Degeneration	5	17756, 19091, 17755, 11820, 13193	Mtap2, Prkg1, Mtap1b, App, Dcx
36	myelination	myelination	Demyelination, Neurogenesis, Axonal transport, Ion channels	Synaptic Degeneration	14	21803, 19144, 12527, 243914, 18858, 15211, 19317, 319934, 18823, 16574, 56312, 18439, 259277, 20265	Tgfb1, Prss18, Cd9, Lgi4, Pmp22, Hexa, Qk, Sbf2, Plp1, Kif5c, Nupr1, P2rx7, Prss19, Scn1a
37	calcium ion homeostasis	calcium ion homeostasis, calcium ion transport		Synaptic Degeneration	29	12267, 23833, 15212, 19264, 12484, 14674, 20302, 13610, 22393, 11816, 18439, 21803, 21817, 74055, 56188, 234779, 12752, 12767, 11998, 11941, 14806, 12298, 20541, 11820, 18018, 12293, 12322, 67972, 22067	C3ar1, Cd52, Hexb, Ptprc, Cd24a, Gna13, Ccl3, Edg3, Wfs1, Apoe, P2rx7, Tgfb1, Tgm2, Plce1, Fxyd1, Plcg2, Cln3, Cxcr4, Avp, Atp2b2, Grik2, Cacnb4, Slc8a1, App, Nfatc1, Cacna2d1, Camk2a, Atp2b1, Trpc5
38	cation homeostasis	cation homeostasis		Synaptic Degeneration	32	12267, 23833, 15212, 19264, 12484, 18173, 14674, 22393, 20302, 13610, 11816, 18439, 15368, 21803, 21817, 56188, 74055, 234779, 12752, 12767, 11974, 22041, 17750, 12870, 15216, 14325, 11998, 11941, 14806, 12298, 20541, 11820	C3ar1, Cd52, Hexb, Ptprc, Cd24a, Slc11a1, Gna13, Wfs1, Ccl3, Edg3, Apoe, P2rx7, Hmox1, Tgfb1, Tgm2, Fxyd1, Plce1, Plcg2, Cln3, Cxcr4, Atp6v0e, Trf, Mt2, Cp, Hfe, Ftl1, Avp, Atp2b2, Grik2, Cacnb4, Slc8a1, App
39	learning or memory	learning or memory		Synaptic Degeneration	14	17159, 14371, 16476, 259277, 12752, 14667, 21823, 18795, 114142, 20238, 50876, 20418, 11820, 50790	Man2b1, Fzd9, Jun, Prss19, Cln3, Gm2a, Th, Plcb1, Foxp2, Sca1, Tmod2, Shc3, App, Acsl4
40	MAPKKK cascade	MAPKKK cascade		Synaptic Degeneration	19	16149, 19264, 320404, 16543, 20416, 17873, 18439, 14678, 15531, 74055, 23882, 19766, 12767, 320795, 21812, 21825, 12421, 109880, 207565	Ii, Ptprc, Itpkb, Mdfic, Shc1, Gadd45b, P2rx7, Gnai2, Ndst1, Plce1, Gadd45g, Ripk1, Cxcr4, Pkn1, Tgfbr1, Thbs1, Rb1cc1, Braf, Camkk2
41	neuron differentiation	neuron differentiation, positive regulation of neurogenesis, regulation of neuron differentiation		Synaptic Degeneration	45	20848, 18131, 12803, 259277, 12759, 12484, 12505, 243914, 12608, 319757, 16779, 15903, 12767, 21812, 21823, 18189, 20674, 320772, 16574, 225998, 80883, 13838, 67269, 11789, 22186, 11820, 11941, 229759, 22253, 75770, 17756, 19091, 17755, 13193, 27279, 19697, 140570, 20354, 235611, 17096, 80280, 20750, 21858, 11816, 22628	Stat3, Notch3, Cntf, Prss19, Clu, Cd24a, Cd44, Lgi4, Cebpb, Smo, Lamb2, Id3, Cxcr4, Tgfbr1, Th, Nrxn1, Sox2, Mamdc1, Kif5c, Rorb, Ntng1, Epha4, Agtpbp1, Apc, Uba52, App, Atp2b2, Olfm3, Unc5c, Brsk2, Mtap2, Prkg1, Mtap1b, Dcx, Tnfrsf12a, Rela, Plxnb2, Sema4d, Plxnb1, Lyn, Cdk5rap3, Spp1, Timp2, Apoe, Ywhag
42	gamma-aminobutyric acid signaling pathway	gamma-aminobutyric acid signaling pathway		Synaptic Degeneration	4	14401, 12298, 14396, 14394	Gabrb2, Cacnb4, Gabra3, Gabra1
43	axon guidance	axon guidance, axonogenesis		Synaptic Degeneration	12	18189, 16574, 22253, 13838, 11820, 22186, 16779, 12767, 80883, 11789, 17755, 13193	Nrxn1, Kif5c, Unc5c, Epha4, App, Uba52, Lamb2, Cxcr4, Ntng1, Apc, Mtap1b, Dcx
44	regulation of synaptic plasticity	regulation of synaptic plasticity, synaptic transmission		Synaptic Degeneration	36	18791, 20972, 11816, 11941, 14806, 12322, 22628, 17755, 22186, 18439, 259277, 55963, 12752, 12484, 21823, 18858, 18189, 14402, 14401, 108069, 12298, 14417, 67269, 20238, 20418, 18823, 20979, 11820, 140919, 14802, 18387, 16572, 50876, 208898, 14396, 100986	Plat, Syngr1, Apoe, Atp2b2, Grik2, Camk2a, Ywhag, Mtap1b, Uba52, P2rx7, Prss19, Slc1a4, Cln3, Cd24a, Th, Pmp22, Nrxn1, Gabrb3, Gabrb2, Grm3, Cacnb4, Gad2, Agtpbp1, Sca1, Shc3, Plp1, Syt1, App, Slc17a6, Gria4, Oprk1, Kif5a, Tmod2, Unc13c, Gabra3, Akap9
45	apoptosis	apoptosis	Cell Death	apoptosis	66	12475, 12044, 16414, 66824, 17084, 16476, 29810, 12370, 12759, 235320, 227753, 11796, 215418, 17873, 13197, 19766, 12767, 20397, 15170, 14066, 12125, 229595, 16331, 12257, 114774, 23991, 12484, 11676, 22324, 21937, 17210, 72287, 27279, 19073, 16852, 14102, 23882, 14744, 20393, 56722, 18035, 59126, 21825, 223453, 17260, 14806, 217558, 74143, 22253, 70415, 74006, 14852, 269275, 11820, 22186, 12443,…	Cd14, Bcl2a1a, Itgb2, Pycard, Ly86, Jun, Bag3, Casp8, Clu, Zbtb16, Gsn, Birc3, Axud1, Gadd45b, Gadd45a, Ripk1, Cxcr4, Sgpl1, Ptpn6, F3, Bcl2l11, Tsrc1, Inpp5d, Bzrp, Pawr, Cib1, Cd24a, Aldoc, Vav1, Tnfrsf1a, Mcl1, Plekhf1, Tnfrsf12a, Prg1, Lgals1, Fas, Gadd45g, Gpr65, Sgk, Litaf, Nfkbia, Nek6, Thbs1, Dap, Mef2c, Grik2, 6030408C04Rik, Opa1, Unc5c, 2610018G03Rik, Dnm1l, Gspt1, Acvr1c, App, Uba52, C…

## Sheet: Table S5
Table S5. Motif7 - 6329 subnetworks and Motif10 - 533 subnetworks
Annotation								FPKM of TF1							FPKM of TF2							FPKM of Target
Motif	No	TF1	TF2	Target	TF1	TF2	Target	Astrocyte	Neuron	OPC	NPC	MYO	Microglia	Endothelial Cell	Astrocyte	Neuron	OPC	NPC	MYO	Microglia	Endothelial Cell	Astrocyte	Neuron	OPC	NPC	MYO	Microglia	Endothelial Cell
Motif7	1	11835	15903	17873	Ar	Id3	Gadd45b	0.1	0.278691	0.1	0.1	0.1	0.1	0.1	218.761	11.9072	24.1286	7.12062	9.38017	4.88874	99.1945	77.7266	27.3702	14.598	21.2672	18.531	420.567	73.3209
Motif7	2	11835	15903	21937	Ar	Id3	Tnfrsf1a	0.1	0.278691	0.1	0.1	0.1	0.1	0.1	218.761	11.9072	24.1286	7.12062	9.38017	4.88874	99.1945	11.6082	1.61585	26.8634	5.99164	0.613088	109.868	24.463
Motif7	3	11835	15903	235320	Ar	Id3	Zbtb16	0.1	0.278691	0.1	0.1	0.1	0.1	0.1	218.761	11.9072	24.1286	7.12062	9.38017	4.88874	99.1945	0.515001	8.55265	2.3494	1.12198	0.584287	0.712378	0.232484
Motif7	4	11909	11910	12443	Atf2	Atf3	Ccnd1	13.2563	20.4764	13.3422	10.0109	3.92053	2.55306	10.9123	151.863	12.7112	61.8804	7.07691	8.96124	1217.34	508.871	39.0367	3.74527	70.4731	8.64873	0.970035	33.4878	73.1324
Motif7	5	11909	11910	13197	Atf2	Atf3	Gadd45a	13.2563	20.4764	13.3422	10.0109	3.92053	2.55306	10.9123	151.863	12.7112	61.8804	7.07691	8.96124	1217.34	508.871	14.3047	2.8892	8.57867	14.1745	5.48397	4.36471	32.0779
Motif7	6	11909	11910	15368	Atf2	Atf3	Hmox1	13.2563	20.4764	13.3422	10.0109	3.92053	2.55306	10.9123	151.863	12.7112	61.8804	7.07691	8.96124	1217.34	508.871	14.982	2.44328	25.2418	13.7052	6.05315	262.857	47.4858
Motif7	7	11909	11910	15507	Atf2	Atf3	Hspb1	13.2563	20.4764	13.3422	10.0109	3.92053	2.55306	10.9123	151.863	12.7112	61.8804	7.07691	8.96124	1217.34	508.871	2.31718	1.08263	4.05429	0.197425	0.877178	24.7809	166.681
Motif7	8	11909	11910	17750	Atf2	Atf3	Mt2	13.2563	20.4764	13.3422	10.0109	3.92053	2.55306	10.9123	151.863	12.7112	61.8804	7.07691	8.96124	1217.34	508.871	144.828	8.91288	80.1505	47.6688	45.5895	49.4139	26.9689
Motif7	9	11909	11910	18173	Atf2	Atf3	Slc11a1	13.2563	20.4764	13.3422	10.0109	3.92053	2.55306	10.9123	151.863	12.7112	61.8804	7.07691	8.96124	1217.34	508.871	0.105549	0.1	2.22308	0.142006	0.435681	65.4831	0.103176
Motif7	10	11909	11910	18619	Atf2	Atf3	Penk	13.2563	20.4764	13.3422	10.0109	3.92053	2.55306	10.9123	151.863	12.7112	61.8804	7.07691	8.96124	1217.34	508.871	0.202015	18.5007	0.928532	0.105517	0.548945	0.51672	0.313381
Motif7	11	11909	11910	227753	Atf2	Atf3	Gsn	13.2563	20.4764	13.3422	10.0109	3.92053	2.55306	10.9123	151.863	12.7112	61.8804	7.07691	8.96124	1217.34	508.871	3.34239	1.87031	60.6688	430.746	1415.65	5.68288	0.783598
Motif7	12	11909	12608	11747	Atf2	Cebpb	Anxa5	13.2563	20.4764	13.3422	10.0109	3.92053	2.55306	10.9123	23.0064	4.63157	8.56758	0.893436	1.12883	305.027	8.95597	15.5096	3.11131	7.36879	9.1731	22.6619	23.2072	106.708
Motif7	13	11909	12608	11761	Atf2	Cebpb	Aox1	13.2563	20.4764	13.3422	10.0109	3.92053	2.55306	10.9123	23.0064	4.63157	8.56758	0.893436	1.12883	305.027	8.95597	4.40591	0.414087	0.351003	0.1	0.1	0.1	0.938566
Motif7	14	11909	12608	11816	Atf2	Cebpb	Apoe	13.2563	20.4764	13.3422	10.0109	3.92053	2.55306	10.9123	23.0064	4.63157	8.56758	0.893436	1.12883	305.027	8.95597	3006.18	200.447	1175.7	142.123	216.084	2460.25	133.118
Motif7	15	11909	12608	11820	Atf2	Cebpb	App	13.2563	20.4764	13.3422	10.0109	3.92053	2.55306	10.9123	23.0064	4.63157	8.56758	0.893436	1.12883	305.027	8.95597	57.9653	307.141	139.379	467.777	376.347	36.5844	320.145
Motif7	16	11909	12608	12044	Atf2	Cebpb	Bcl2a1a	13.2563	20.4764	13.3422	10.0109	3.92053	2.55306	10.9123	23.0064	4.63157	8.56758	0.893436	1.12883	305.027	8.95597	0.1	0.159786	2.01483	0.150524	0.201517	152.751	0.144586
Motif7	17	11909	12608	12322	Atf2	Cebpb	Camk2a	13.2563	20.4764	13.3422	10.0109	3.92053	2.55306	10.9123	23.0064	4.63157	8.56758	0.893436	1.12883	305.027	8.95597	0.809133	10.325	46.101	6.25663	47.1784	42.9122	0.504869
Motif7	18	11909	12608	12443	Atf2	Cebpb	Ccnd1	13.2563	20.4764	13.3422	10.0109	3.92053	2.55306	10.9123	23.0064	4.63157	8.56758	0.893436	1.12883	305.027	8.95597	39.0367	3.74527	70.4731	8.64873	0.970035	33.4878	73.1324
Motif7	19	11909	12608	12654	Atf2	Cebpb	Chil1	13.2563	20.4764	13.3422	10.0109	3.92053	2.55306	10.9123	23.0064	4.63157	8.56758	0.893436	1.12883	305.027	8.95597	#N/A	#N/A	#N/A	#N/A	#N/A	#N/A	#N/A
Motif7	20	11909	12608	12702	Atf2	Cebpb	Socs3	13.2563	20.4764	13.3422	10.0109	3.92053	2.55306	10.9123	23.0064	4.63157	8.56758	0.893436	1.12883	305.027	8.95597	104.658	33.4415	27.2687	5.89069	7.63423	481.077	34.5331
Motif7	21	11909	12608	12870	Atf2	Cebpb	Cp	13.2563	20.4764	13.3422	10.0109	3.92053	2.55306	10.9123	23.0064	4.63157	8.56758	0.893436	1.12883	305.027	8.95597	0.253926	0.209596	13.5268	1.79037	0.107149	1.36955	5.34563
Motif7	22	11909	12608	12977	Atf2	Cebpb	Csf1	13.2563	20.4764	13.3422	10.0109	3.92053	2.55306	10.9123	23.0064	4.63157	8.56758	0.893436	1.12883	305.027	8.95597	19.8163	7.95311	13.1707	13.9589	20.4754	198.42	15.373
Motif7	23	11909	12608	12978	Atf2	Cebpb	Csf1r	13.2563	20.4764	13.3422	10.0109	3.92053	2.55306	10.9123	23.0064	4.63157	8.56758	0.893436	1.12883	305.027	8.95597	1.62157	1.92723	104.302	7.29033	16.4281	3007.33	0.535314
Motif7	24	11909	12608	13039	Atf2	Cebpb	Ctsl	13.2563	20.4764	13.3422	10.0109	3.92053	2.55306	10.9123	23.0064	4.63157	8.56758	0.893436	1.12883	305.027	8.95597	167.898	43.8297	75.7038	326.849	112.064	224.761	246.351
Motif7	25	11909	12608	13051	Atf2	Cebpb	Cx3cr1	13.2563	20.4764	13.3422	10.0109	3.92053	2.55306	10.9123	23.0064	4.63157	8.56758	0.893436	1.12883	305.027	8.95597	0.299202	0.575245	33.1649	1.43809	3.54297	489.692	0.163113
Motif7	26	11909	12608	13132	Atf2	Cebpb	Dab2	13.2563	20.4764	13.3422	10.0109	3.92053	2.55306	10.9123	23.0064	4.63157	8.56758	0.893436	1.12883	305.027	8.95597	9.99079	1.62116	17.1656	2.87739	0.28525	19.0918	41.4008
Motif7	27	11909	12608	13197	Atf2	Cebpb	Gadd45a	13.2563	20.4764	13.3422	10.0109	3.92053	2.55306	10.9123	23.0064	4.63157	8.56758	0.893436	1.12883	305.027	8.95597	14.3047	2.8892	8.57867	14.1745	5.48397	4.36471	32.0779
Motif7	28	11909	12608	13733	Atf2	Cebpb	Adgre1	13.2563	20.4764	13.3422	10.0109	3.92053	2.55306	10.9123	23.0064	4.63157	8.56758	0.893436	1.12883	305.027	8.95597	#N/A	#N/A	#N/A	#N/A	#N/A	#N/A	#N/A
Motif7	29	11909	12608	14102	Atf2	Cebpb	Fas	13.2563	20.4764	13.3422	10.0109	3.92053	2.55306	10.9123	23.0064	4.63157	8.56758	0.893436	1.12883	305.027	8.95597	2.68735	0.266363	0.101647	0.1	0.1	4.48606	6.27208
Motif7	30	11909	12608	14469	Atf2	Cebpb	Gbp2	13.2563	20.4764	13.3422	10.0109	3.92053	2.55306	10.9123	23.0064	4.63157	8.56758	0.893436	1.12883	305.027	8.95597	0.42789	0.1	0.404998	0.1	0.1	1.76034	9.33622
Motif7	31	11909	12608	14580	Atf2	Cebpb	Gfap	13.2563	20.4764	13.3422	10.0109	3.92053	2.55306	10.9123	23.0064	4.63157	8.56758	0.893436	1.12883	305.027	8.95597	126.904	5.88167	6.35398	4.25725	18.4244	6.95014	3.55669
Motif7	32	11909	12608	15182	Atf2	Cebpb	Hdac2	13.2563	20.4764	13.3422	10.0109	3.92053	2.55306	10.9123	23.0064	4.63157	8.56758	0.893436	1.12883	305.027	8.95597	27.73	43.2831	38.3075	30.6271	10.7239	5.76918	28.8444
Motif7	33	11909	12608	15277	Atf2	Cebpb	Hk2	13.2563	20.4764	13.3422	10.0109	3.92053	2.55306	10.9123	23.0064	4.63157	8.56758	0.893436	1.12883	305.027	8.95597	4.46089	0.393443	6.06445	1.1699	0.512283	62.3119	0.1
Motif7	34	11909	12608	15446	Atf2	Cebpb	Hpgd	13.2563	20.4764	13.3422	10.0109	3.92053	2.55306	10.9123	23.0064	4.63157	8.56758	0.893436	1.12883	305.027	8.95597	0.910015	0.504112	3.21966	0.621645	0.268245	6.5712	0.105878
Motif7	35	11909	12608	15894	Atf2	Cebpb	Icam1	13.2563	20.4764	13.3422	10.0109	3.92053	2.55306	10.9123	23.0064	4.63157	8.56758	0.893436	1.12883	305.027	8.95597	6.0287	3.04833	6.70103	0.155897	0.387922	528.195	166.507
Motif7	36	11909	12608	16007	Atf2	Cebpb	Cyr61	13.2563	20.4764	13.3422	10.0109	3.92053	2.55306	10.9123	23.0064	4.63157	8.56758	0.893436	1.12883	305.027	8.95597	842.292	27.7727	55.0122	5.26233	0.966686	20.7928	408.12
Motif7	37	11909	12608	16411	Atf2	Cebpb	Itgax	13.2563	20.4764	13.3422	10.0109	3.92053	2.55306	10.9123	23.0064	4.63157	8.56758	0.893436	1.12883	305.027	8.95597	0.1	0.1	0.161588	0.1	0.1	4.17931	0.1
Motif7	38	11909	12608	16854	Atf2	Cebpb	Lgals3	13.2563	20.4764	13.3422	10.0109	3.92053	2.55306	10.9123	23.0064	4.63157	8.56758	0.893436	1.12883	305.027	8.95597	2.69148	0.381906	0.513602	0.317279	0.242465	8.87167	0.770312
Motif7	39	11909	12608	16913	Atf2	Cebpb	Psmb8	13.2563	20.4764	13.3422	10.0109	3.92053	2.55306	10.9123	23.0064	4.63157	8.56758	0.893436	1.12883	305.027	8.95597	0.311158	0.347529	3.75827	0.535359	0.485434	48.4732	9.15972
Motif7	40	11909	12608	17035	Atf2	Cebpb	Lxn	13.2563	20.4764	13.3422	10.0109	3.92053	2.55306	10.9123	23.0064	4.63157	8.56758	0.893436	1.12883	305.027	8.95597	96.7057	7.31614	9.85761	1.3266	2.05877	2.29451	59.3661
Motif7	41	11909	12608	18173	Atf2	Cebpb	Slc11a1	13.2563	20.4764	13.3422	10.0109	3.92053	2.55306	10.9123	23.0064	4.63157	8.56758	0.893436	1.12883	305.027	8.95597	0.105549	0.1	2.22308	0.142006	0.435681	65.4831	0.103176
Motif7	42	11909	12608	18802	Atf2	Cebpb	Plcd4	13.2563	20.4764	13.3422	10.0109	3.92053	2.55306	10.9123	23.0064	4.63157	8.56758	0.893436	1.12883	305.027	8.95597	33.9707	0.704206	1.48499	0.119458	0.450935	0.319377	0.109777
Motif7	43	11909	12608	20194	Atf2	Cebpb	S100a10	13.2563	20.4764	13.3422	10.0109	3.92053	2.55306	10.9123	23.0064	4.63157	8.56758	0.893436	1.12883	305.027	8.95597	0.645686	8.63283	3.5798	0.328547	1.02898	11.3643	5.97517
Motif7	44	11909	12608	20302	Atf2	Cebpb	Ccl3	13.2563	20.4764	13.3422	10.0109	3.92053	2.55306	10.9123	23.0064	4.63157	8.56758	0.893436	1.12883	305.027	8.95597	1.33202	1.62833	47.016	0.9842	1.64107	2453.9	1.11371
Motif7	45	11909	12608	20375	Atf2	Cebpb	Spi1	13.2563	20.4764	13.3422	10.0109	3.92053	2.55306	10.9123	23.0064	4.63157	8.56758	0.893436	1.12883	305.027	8.95597	0.168519	0.808721	11.0575	0.88616	1.88325	412.897	0.212865
Motif7	46	11909	12608	20440	Atf2	Cebpb	St6gal1	13.2563	20.4764	13.3422	10.0109	3.92053	2.55306	10.9123	23.0064	4.63157	8.56758	0.893436	1.12883	305.027	8.95597	6.40296	4.42125	13.7262	4.78449	5.84168	12.442	13.5738
Motif7	47	11909	12608	20750	Atf2	Cebpb	Spp1	13.2563	20.4764	13.3422	10.0109	3.92053	2.55306	10.9123	23.0064	4.63157	8.56758	0.893436	1.12883	305.027	8.95597	0.234208	0.200886	0.583441	0.132101	0.619237	6.55393	0.12399
Motif7	48	11909	12608	20887	Atf2	Cebpb	Sult1a1	13.2563	20.4764	13.3422	10.0109	3.92053	2.55306	10.9123	23.0064	4.63157	8.56758	0.893436	1.12883	305.027	8.95597	0.271513	0.137163	2.42444	0.147228	0.400169	27.4447	2.97242
Motif7	49	11909	12608	20971	Atf2	Cebpb	Sdc4	13.2563	20.4764	13.3422	10.0109	3.92053	2.55306	10.9123	23.0064	4.63157	8.56758	0.893436	1.12883	305.027	8.95597	68.4904	2.62363	10.1024	0.609097	2.68884	128.891	3.42853
Motif7	50	11909	12608	21356	Atf2	Cebpb	Tapbp	13.2563	20.4764	13.3422	10.0109	3.92053	2.55306	10.9123	23.0064	4.63157	8.56758	0.893436	1.12883	305.027	8.95597	7.80451	10.2703	9.48878	5.07522	3.7414	83.6202	18.978
Motif7	51	11909	12608	21803	Atf2	Cebpb	Tgfb1	13.2563	20.4764	13.3422	10.0109	3.92053	2.55306	10.9123	23.0064	4.63157	8.56758	0.893436	1.12883	305.027	8.95597	1.03034	0.496899	7.73211	0.490779	1.01554	252.311	45.2314
Motif7	52	11909	12608	21823	Atf2	Cebpb	Th	13.2563	20.4764	13.3422	10.0109	3.92053	2.55306	10.9123	23.0064	4.63157	8.56758	0.893436	1.12883	305.027	8.95597	0.1	4.21576	0.1	0.1	0.106525	0.1	0.269516
Motif7	53	11909	12608	21857	Atf2	Cebpb	Timp1	13.2563	20.4764	13.3422	10.0109	3.92053	2.55306	10.9123	23.0064	4.63157	8.56758	0.893436	1.12883	305.027	8.95597	0.628603	0.576928	0.314831	0.1	0.166082	0.240432	11.399
Motif7	54	11909	12608	22228	Atf2	Cebpb	Ucp2	13.2563	20.4764	13.3422	10.0109	3.92053	2.55306	10.9123	23.0064	4.63157	8.56758	0.893436	1.12883	305.027	8.95597	2.0502	2.25879	14.5461	1.27351	2.2945	320.096	54.446
Motif7	55	11909	12608	22352	Atf2	Cebpb	Vim	13.2563	20.4764	13.3422	10.0109	3.92053	2.55306	10.9123	23.0064	4.63157	8.56758	0.893436	1.12883	305.027	8.95597	63.0815	11.2729	22.5417	2.74262	1.48659	15.1848	583.873
Motif7	56	11909	12608	23882	Atf2	Cebpb	Gadd45g	13.2563	20.4764	13.3422	10.0109	3.92053	2.55306	10.9123	23.0064	4.63157	8.56758	0.893436	1.12883	305.027	8.95597	178.287	35.3812	17.8677	44.1449	33.1644	88.0289	29.5099
Motif7	57	11909	12608	55932	Atf2	Cebpb	Gbp3	13.2563	20.4764	13.3422	10.0109	3.92053	2.55306	10.9123	23.0064	4.63157	8.56758	0.893436	1.12883	305.027	8.95597	6.61741	0.262842	0.523124	0.117993	0.1	1.29882	11.2226
Motif7	58	11909	12608	56508	Atf2	Cebpb	Rapgef4	13.2563	20.4764	13.3422	10.0109	3.92053	2.55306	10.9123	23.0064	4.63157	8.56758	0.893436	1.12883	305.027	8.95597	1.61068	5.91503	5.11591	20.2877	59.3513	2.40796	25.6867
Motif7	59	11909	12608	57266	Atf2	Cebpb	Cxcl14	13.2563	20.4764	13.3422	10.0109	3.92053	2.55306	10.9123	23.0064	4.63157	8.56758	0.893436	1.12883	305.027	8.95597	78.1389	59.893	70.1495	9.05846	6.23888	4.22251	0.507316
Motif7	60	11909	12608	67963	Atf2	Cebpb	Npc2	13.2563	20.4764	13.3422	10.0109	3.92053	2.55306	10.9123	23.0064	4.63157	8.56758	0.893436	1.12883	305.027	8.95597	34.7451	19.1758	44.468	101.14	162.144	305.83	59.6066
Motif7	61	11909	12608	76408	Atf2	Cebpb	Abcc3	13.2563	20.4764	13.3422	10.0109	3.92053	2.55306	10.9123	23.0064	4.63157	8.56758	0.893436	1.12883	305.027	8.95597	0.101671	0.100049	1.66713	0.131744	0.145635	56.5472	0.184463
Motif7	62	11909	12608	232345	Atf2	Cebpb	A2m	13.2563	20.4764	13.3422	10.0109	3.92053	2.55306	10.9123	23.0064	4.63157	8.56758	0.893436	1.12883	305.027	8.95597	13.2641	0.502109	0.598456	0.1	0.1	0.1	0.1
Motif7	63	11909	12608	240913	Atf2	Cebpb	Adamts4	13.2563	20.4764	13.3422	10.0109	3.92053	2.55306	10.9123	23.0064	4.63157	8.56758	0.893436	1.12883	305.027	8.95597	0.494957	1.06584	1.47166	127.565	61.4148	0.406639	3.85562
Motif7	64	11909	15903	12051	Atf2	Id3	Bcl3	13.2563	20.4764	13.3422	10.0109	3.92053	2.55306	10.9123	218.761	11.9072	24.1286	7.12062	9.38017	4.88874	99.1945	0.124184	0.1	0.5049	0.1	0.114967	18.037	3.22147
Motif7	65	11909	15903	12505	Atf2	Id3	Cd44	13.2563	20.4764	13.3422	10.0109	3.92053	2.55306	10.9123	218.761	11.9072	24.1286	7.12062	9.38017	4.88874	99.1945	16.0639	2.24648	0.574021	0.1	0.17193	2.00939	0.264963
Motif7	66	11909	15903	12608	Atf2	Id3	Cebpb	13.2563	20.4764	13.3422	10.0109	3.92053	2.55306	10.9123	218.761	11.9072	24.1286	7.12062	9.38017	4.88874	99.1945	23.0064	4.63157	8.56758	0.893436	1.12883	305.027	8.95597
Motif7	67	11909	15903	12977	Atf2	Id3	Csf1	13.2563	20.4764	13.3422	10.0109	3.92053	2.55306	10.9123	218.761	11.9072	24.1286	7.12062	9.38017	4.88874	99.1945	19.8163	7.95311	13.1707	13.9589	20.4754	198.42	15.373
Motif7	68	11909	15903	15894	Atf2	Id3	Icam1	13.2563	20.4764	13.3422	10.0109	3.92053	2.55306	10.9123	218.761	11.9072	24.1286	7.12062	9.38017	4.88874	99.1945	6.0287	3.04833	6.70103	0.155897	0.387922	528.195	166.507
Motif7	69	11909	15903	17873	Atf2	Id3	Gadd45b	13.2563	20.4764	13.3422	10.0109	3.92053	2.55306	10.9123	218.761	11.9072	24.1286	7.12062	9.38017	4.88874	99.1945	77.7266	27.3702	14.598	21.2672	18.531	420.567	73.3209
Motif7	70	11909	15903	23882	Atf2	Id3	Gadd45g	13.2563	20.4764	13.3422	10.0109	3.92053	2.55306	10.9123	218.761	11.9072	24.1286	7.12062	9.38017	4.88874	99.1945	178.287	35.3812	17.8677	44.1449	33.1644	88.0289	29.5099
Motif7	71	11909	19697	11816	Atf2	Rela	Apoe	13.2563	20.4764	13.3422	10.0109	3.92053	2.55306	10.9123	17.8375	9.51486	17.5725	11.0815	11.2063	97.4899	32.6734	3006.18	200.447	1175.7	142.123	216.084	2460.25	133.118
Motif7	72	11909	19697	11820	Atf2	Rela	App	13.2563	20.4764	13.3422	10.0109	3.92053	2.55306	10.9123	17.8375	9.51486	17.5725	11.0815	11.2063	97.4899	32.6734	57.9653	307.141	139.379	467.777	376.347	36.5844	320.145
Motif7	73	11909	19697	12044	Atf2	Rela	Bcl2a1a	13.2563	20.4764	13.3422	10.0109	3.92053	2.55306	10.9123	17.8375	9.51486	17.5725	11.0815	11.2063	97.4899	32.6734	0.1	0.159786	2.01483	0.150524	0.201517	152.751	0.144586
Motif7	74	11909	19697	12051	Atf2	Rela	Bcl3	13.2563	20.4764	13.3422	10.0109	3.92053	2.55306	10.9123	17.8375	9.51486	17.5725	11.0815	11.2063	97.4899	32.6734	0.124184	0.1	0.5049	0.1	0.114967	18.037	3.22147
Motif7	75	11909	19697	12267	Atf2	Rela	C3ar1	13.2563	20.4764	13.3422	10.0109	3.92053	2.55306	10.9123	17.8375	9.51486	17.5725	11.0815	11.2063	97.4899	32.6734	0.1	0.211344	5.57363	0.100085	0.325951	108.093	0.1
Motif7	76	11909	19697	12443	Atf2	Rela	Ccnd1	13.2563	20.4764	13.3422	10.0109	3.92053	2.55306	10.9123	17.8375	9.51486	17.5725	11.0815	11.2063	97.4899	32.6734	39.0367	3.74527	70.4731	8.64873	0.970035	33.4878	73.1324
Motif7	77	11909	19697	12484	Atf2	Rela	Cd24a	13.2563	20.4764	13.3422	10.0109	3.92053	2.55306	10.9123	17.8375	9.51486	17.5725	11.0815	11.2063	97.4899	32.6734	13.7647	95.7364	5.34037	0.491824	0.845689	1.60164	29.8947
Motif7	78	11909	19697	12505	Atf2	Rela	Cd44	13.2563	20.4764	13.3422	10.0109	3.92053	2.55306	10.9123	17.8375	9.51486	17.5725	11.0815	11.2063	97.4899	32.6734	16.0639	2.24648	0.574021	0.1	0.17193	2.00939	0.264963
Motif7	79	11909	19697	12608	Atf2	Rela	Cebpb	13.2563	20.4764	13.3422	10.0109	3.92053	2.55306	10.9123	17.8375	9.51486	17.5725	11.0815	11.2063	97.4899	32.6734	23.0064	4.63157	8.56758	0.893436	1.12883	305.027	8.95597
Motif7	80	11909	19697	12654	Atf2	Rela	Chil1	13.2563	20.4764	13.3422	10.0109	3.92053	2.55306	10.9123	17.8375	9.51486	17.5725	11.0815	11.2063	97.4899	32.6734	#N/A	#N/A	#N/A	#N/A	#N/A	#N/A	#N/A
Motif7	81	11909	19697	12890	Atf2	Rela	Cplx2	13.2563	20.4764	13.3422	10.0109	3.92053	2.55306	10.9123	17.8375	9.51486	17.5725	11.0815	11.2063	97.4899	32.6734	7.80515	62.2598	11.784	3.35289	9.93252	7.10228	1.88099
Motif7	82	11909	19697	12977	Atf2	Rela	Csf1	13.2563	20.4764	13.3422	10.0109	3.92053	2.55306	10.9123	17.8375	9.51486	17.5725	11.0815	11.2063	97.4899	32.6734	19.8163	7.95311	13.1707	13.9589	20.4754	198.42	15.373
Motif7	83	11909	19697	13030	Atf2	Rela	Ctsb	13.2563	20.4764	13.3422	10.0109	3.92053	2.55306	10.9123	17.8375	9.51486	17.5725	11.0815	11.2063	97.4899	32.6734	84.5465	65.1726	133.26	160.702	95.4872	1032.76	55.3566
Motif7	84	11909	19697	13039	Atf2	Rela	Ctsl	13.2563	20.4764	13.3422	10.0109	3.92053	2.55306	10.9123	17.8375	9.51486	17.5725	11.0815	11.2063	97.4899	32.6734	167.898	43.8297	75.7038	326.849	112.064	224.761	246.351
Motif7	85	11909	19697	13132	Atf2	Rela	Dab2	13.2563	20.4764	13.3422	10.0109	3.92053	2.55306	10.9123	17.8375	9.51486	17.5725	11.0815	11.2063	97.4899	32.6734	9.99079	1.62116	17.1656	2.87739	0.28525	19.0918	41.4008
Motif7	86	11909	19697	13167	Atf2	Rela	Dbi	13.2563	20.4764	13.3422	10.0109	3.92053	2.55306	10.9123	17.8375	9.51486	17.5725	11.0815	11.2063	97.4899	32.6734	475.735	61.7894	366.39	138.499	135.364	20.1596	96.9824
Motif7	87	11909	19697	13712	Atf2	Rela	Elk1	13.2563	20.4764	13.3422	10.0109	3.92053	2.55306	10.9123	17.8375	9.51486	17.5725	11.0815	11.2063	97.4899	32.6734	9.44237	8.8508	9.52853	5.42227	2.65968	3.35134	5.3977
Motif7	88	11909	19697	14066	Atf2	Rela	F3	13.2563	20.4764	13.3422	10.0109	3.92053	2.55306	10.9123	17.8375	9.51486	17.5725	11.0815	11.2063	97.4899	32.6734	163.723	6.21663	35.6979	5.16981	1.6236	1.35979	0.83658
Motif7	89	11909	19697	14102	Atf2	Rela	Fas	13.2563	20.4764	13.3422	10.0109	3.92053	2.55306	10.9123	17.8375	9.51486	17.5725	11.0815	11.2063	97.4899	32.6734	2.68735	0.266363	0.101647	0.1	0.1	4.48606	6.27208
Motif7	90	11909	19697	14469	Atf2	Rela	Gbp2	13.2563	20.4764	13.3422	10.0109	3.92053	2.55306	10.9123	17.8375	9.51486	17.5725	11.0815	11.2063	97.4899	32.6734	0.42789	0.1	0.404998	0.1	0.1	1.76034	9.33622
Motif7	91	11909	19697	15170	Atf2	Rela	Ptpn6	13.2563	20.4764	13.3422	10.0109	3.92053	2.55306	10.9123	17.8375	9.51486	17.5725	11.0815	11.2063	97.4899	32.6734	0.233326	0.302476	4.33502	0.298363	0.789342	114.985	0.213816
Motif7	92	11909	19697	15368	Atf2	Rela	Hmox1	13.2563	20.4764	13.3422	10.0109	3.92053	2.55306	10.9123	17.8375	9.51486	17.5725	11.0815	11.2063	97.4899	32.6734	14.982	2.44328	25.2418	13.7052	6.05315	262.857	47.4858
Motif7	93	11909	19697	15894	Atf2	Rela	Icam1	13.2563	20.4764	13.3422	10.0109	3.92053	2.55306	10.9123	17.8375	9.51486	17.5725	11.0815	11.2063	97.4899	32.6734	6.0287	3.04833	6.70103	0.155897	0.387922	528.195	166.507
Motif7	94	11909	19697	16007	Atf2	Rela	Cyr61	13.2563	20.4764	13.3422	10.0109	3.92053	2.55306	10.9123	17.8375	9.51486	17.5725	11.0815	11.2063	97.4899	32.6734	842.292	27.7727	55.0122	5.26233	0.966686	20.7928	408.12
Motif7	95	11909	19697	16011	Atf2	Rela	Igfbp5	13.2563	20.4764	13.3422	10.0109	3.92053	2.55306	10.9123	17.8375	9.51486	17.5725	11.0815	11.2063	97.4899	32.6734	25.3654	9.51032	11.203	1.51067	1.91292	0.466396	0.335994
Motif7	96	11909	19697	16155	Atf2	Rela	Il10rb	13.2563	20.4764	13.3422	10.0109	3.92053	2.55306	10.9123	17.8375	9.51486	17.5725	11.0815	11.2063	97.4899	32.6734	4.31731	0.441209	5.23801	0.892363	0.540214	42.7024	28.4213
Motif7	97	11909	19697	16403	Atf2	Rela	Itga6	13.2563	20.4764	13.3422	10.0109	3.92053	2.55306	10.9123	17.8375	9.51486	17.5725	11.0815	11.2063	97.4899	32.6734	47.5375	2.83613	3.17056	0.298441	0.257236	15.0942	22.312
Motif7	98	11909	19697	16854	Atf2	Rela	Lgals3	13.2563	20.4764	13.3422	10.0109	3.92053	2.55306	10.9123	17.8375	9.51486	17.5725	11.0815	11.2063	97.4899	32.6734	2.69148	0.381906	0.513602	0.317279	0.242465	8.87167	0.770312
Motif7	99	11909	19697	17035	Atf2	Rela	Lxn	13.2563	20.4764	13.3422	10.0109	3.92053	2.55306	10.9123	17.8375	9.51486	17.5725	11.0815	11.2063	97.4899	32.6734	96.7057	7.31614	9.85761	1.3266	2.05877	2.29451	59.3661
Motif7	100	11909	19697	17873	Atf2	Rela	Gadd45b	13.2563	20.4764	13.3422	10.0109	3.92053	2.55306	10.9123	17.8375	9.51486	17.5725	11.0815	11.2063	97.4899	32.6734	77.7266	27.3702	14.598	21.2672	18.531	420.567	73.3209
Motif7	101	11909	19697	18173	Atf2	Rela	Slc11a1	13.2563	20.4764	13.3422	10.0109	3.92053	2.55306	10.9123	17.8375	9.51486	17.5725	11.0815	11.2063	97.4899	32.6734	0.105549	0.1	2.22308	0.142006	0.435681	65.4831	0.103176
Motif7	102	11909	19697	18619	Atf2	Rela	Penk	13.2563	20.4764	13.3422	10.0109	3.92053	2.55306	10.9123	17.8375	9.51486	17.5725	11.0815	11.2063	97.4899	32.6734	0.202015	18.5007	0.928532	0.105517	0.548945	0.51672	0.313381
Motif7	103	11909	19697	18791	Atf2	Rela	Plat	13.2563	20.4764	13.3422	10.0109	3.92053	2.55306	10.9123	17.8375	9.51486	17.5725	11.0815	11.2063	97.4899	32.6734	120.22	13.4918	29.4872	89.2872	78.7872	0.848186	160.943
Motif7	104	11909	19697	18826	Atf2	Rela	Lcp1	13.2563	20.4764	13.3422	10.0109	3.92053	2.55306	10.9123	17.8375	9.51486	17.5725	11.0815	11.2063	97.4899	32.6734	0.420704	0.41923	7.8629	1.50243	4.9758	126.964	46.375
Motif7	105	11909	19697	20193	Atf2	Rela	S100a1	13.2563	20.4764	13.3422	10.0109	3.92053	2.55306	10.9123	17.8375	9.51486	17.5725	11.0815	11.2063	97.4899	32.6734	50.4727	7.80431	427.615	308.277	73.9219	19.72	28.9203
Motif7	106	11909	19697	20194	Atf2	Rela	S100a10	13.2563	20.4764	13.3422	10.0109	3.92053	2.55306	10.9123	17.8375	9.51486	17.5725	11.0815	11.2063	97.4899	32.6734	0.645686	8.63283	3.5798	0.328547	1.02898	11.3643	5.97517
Motif7	107	11909	19697	20198	Atf2	Rela	S100a4	13.2563	20.4764	13.3422	10.0109	3.92053	2.55306	10.9123	17.8375	9.51486	17.5725	11.0815	11.2063	97.4899	32.6734	4.16844	0.953431	35.2773	12.6305	1.08617	6.79298	1.09902
Motif7	108	11909	19697	20200	Atf2	Rela	S100a6	13.2563	20.4764	13.3422	10.0109	3.92053	2.55306	10.9123	17.8375	9.51486	17.5725	11.0815	11.2063	97.4899	32.6734	23.5328	3.09986	100.275	102.371	64.0201	8.16165	2.20851
Motif7	109	11909	19697	20302	Atf2	Rela	Ccl3	13.2563	20.4764	13.3422	10.0109	3.92053	2.55306	10.9123	17.8375	9.51486	17.5725	11.0815	11.2063	97.4899	32.6734	1.33202	1.62833	47.016	0.9842	1.64107	2453.9	1.11371
Motif7	110	11909	19697	20440	Atf2	Rela	St6gal1	13.2563	20.4764	13.3422	10.0109	3.92053	2.55306	10.9123	17.8375	9.51486	17.5725	11.0815	11.2063	97.4899	32.6734	6.40296	4.42125	13.7262	4.78449	5.84168	12.442	13.5738
Motif7	111	11909	19697	20716	Atf2	Rela	Serpina3n	13.2563	20.4764	13.3422	10.0109	3.92053	2.55306	10.9123	17.8375	9.51486	17.5725	11.0815	11.2063	97.4899	32.6734	9.0755	4.58565	17.6743	3.20544	1.69162	0.368829	0.429205
Motif7	112	11909	19697	20750	Atf2	Rela	Spp1	13.2563	20.4764	13.3422	10.0109	3.92053	2.55306	10.9123	17.8375	9.51486	17.5725	11.0815	11.2063	97.4899	32.6734	0.234208	0.200886	0.583441	0.132101	0.619237	6.55393	0.12399
Motif7	113	11909	19697	20971	Atf2	Rela	Sdc4	13.2563	20.4764	13.3422	10.0109	3.92053	2.55306	10.9123	17.8375	9.51486	17.5725	11.0815	11.2063	97.4899	32.6734	68.4904	2.62363	10.1024	0.609097	2.68884	128.891	3.42853
Motif7	114	11909	19697	21356	Atf2	Rela	Tapbp	13.2563	20.4764	13.3422	10.0109	3.92053	2.55306	10.9123	17.8375	9.51486	17.5725	11.0815	11.2063	97.4899	32.6734	7.80451	10.2703	9.48878	5.07522	3.7414	83.6202	18.978
Motif7	115	11909	19697	21803	Atf2	Rela	Tgfb1	13.2563	20.4764	13.3422	10.0109	3.92053	2.55306	10.9123	17.8375	9.51486	17.5725	11.0815	11.2063	97.4899	32.6734	1.03034	0.496899	7.73211	0.490779	1.01554	252.311	45.2314
Motif7	116	11909	19697	21823	Atf2	Rela	Th	13.2563	20.4764	13.3422	10.0109	3.92053	2.55306	10.9123	17.8375	9.51486	17.5725	11.0815	11.2063	97.4899	32.6734	0.1	4.21576	0.1	0.1	0.106525	0.1	0.269516
Motif7	117	11909	19697	21826	Atf2	Rela	Thbs2	13.2563	20.4764	13.3422	10.0109	3.92053	2.55306	10.9123	17.8375	9.51486	17.5725	11.0815	11.2063	97.4899	32.6734	1.1138	3.4148	1.56854	0.63966	0.102046	0.254297	1.62275
Motif7	118	11909	19697	21857	Atf2	Rela	Timp1	13.2563	20.4764	13.3422	10.0109	3.92053	2.55306	10.9123	17.8375	9.51486	17.5725	11.0815	11.2063	97.4899	32.6734	0.628603	0.576928	0.314831	0.1	0.166082	0.240432	11.399
Motif7	119	11909	19697	21858	Atf2	Rela	Timp2	13.2563	20.4764	13.3422	10.0109	3.92053	2.55306	10.9123	17.8375	9.51486	17.5725	11.0815	11.2063	97.4899	32.6734	21.2489	142.155	51.0368	61.483	31.9456	106.532	2.54563
Motif7	120	11909	19697	21894	Atf2	Rela	Tln1	13.2563	20.4764	13.3422	10.0109	3.92053	2.55306	10.9123	17.8375	9.51486	17.5725	11.0815	11.2063	97.4899	32.6734	9.47011	1.802	14.1087	11.8394	11.2796	100.388	30.9199
Motif7	121	11909	19697	22329	Atf2	Rela	Vcam1	13.2563	20.4764	13.3422	10.0109	3.92053	2.55306	10.9123	17.8375	9.51486	17.5725	11.0815	11.2063	97.4899	32.6734	190.683	7.50934	27.1089	3.07058	0.937811	5.99967	6.31801
Motif7	122	11909	19697	22352	Atf2	Rela	Vim	13.2563	20.4764	13.3422	10.0109	3.92053	2.55306	10.9123	17.8375	9.51486	17.5725	11.0815	11.2063	97.4899	32.6734	63.0815	11.2729	22.5417	2.74262	1.48659	15.1848	583.873
Motif7	123	11909	19697	23882	Atf2	Rela	Gadd45g	13.2563	20.4764	13.3422	10.0109	3.92053	2.55306	10.9123	17.8375	9.51486	17.5725	11.0815	11.2063	97.4899	32.6734	178.287	35.3812	17.8677	44.1449	33.1644	88.0289	29.5099
Motif7	124	11909	19697	27060	Atf2	Rela	Tcirg1	13.2563	20.4764	13.3422	10.0109	3.92053	2.55306	10.9123	17.8375	9.51486	17.5725	11.0815	11.2063	97.4899	32.6734	17.0068	2.39703	13.4343	9.82425	12.9526	246.683	6.98506
Motif7	125	11909	19697	27279	Atf2	Rela	Tnfrsf12a	13.2563	20.4764	13.3422	10.0109	3.92053	2.55306	10.9123	17.8375	9.51486	17.5725	11.0815	11.2063	97.4899	32.6734	6.23034	3.74635	7.93546	2.82551	2.94209	206.161	137.633
Motif7	126	11909	19697	55932	Atf2	Rela	Gbp3	13.2563	20.4764	13.3422	10.0109	3.92053	2.55306	10.9123	17.8375	9.51486	17.5725	11.0815	11.2063	97.4899	32.6734	6.61741	0.262842	0.523124	0.117993	0.1	1.29882	11.2226
Motif7	127	11909	19697	56312	Atf2	Rela	Nupr1	13.2563	20.4764	13.3422	10.0109	3.92053	2.55306	10.9123	17.8375	9.51486	17.5725	11.0815	11.2063	97.4899	32.6734	2.87795	1.01309	5.69487	0.143297	0.731551	18.1424	1.57663
Motif7	128	11909	19697	108069	Atf2	Rela	Grm3	13.2563	20.4764	13.3422	10.0109	3.92053	2.55306	10.9123	17.8375	9.51486	17.5725	11.0815	11.2063	97.4899	32.6734	158.366	5.81583	7.70076	0.921783	2.87273	0.771946	1.72608
Motif7	129	11909	19697	227753	Atf2	Rela	Gsn	13.2563	20.4764	13.3422	10.0109	3.92053	2.55306	10.9123	17.8375	9.51486	17.5725	11.0815	11.2063	97.4899	32.6734	3.34239	1.87031	60.6688	430.746	1415.65	5.68288	0.783598
Motif7	130	11909	19697	232345	Atf2	Rela	A2m	13.2563	20.4764	13.3422	10.0109	3.92053	2.55306	10.9123	17.8375	9.51486	17.5725	11.0815	11.2063	97.4899	32.6734	13.2641	0.502109	0.598456	0.1	0.1	0.1	0.1
Motif7	131	11909	20375	11520	Atf2	Spi1	Plin2	13.2563	20.4764	13.3422	10.0109	3.92053	2.55306	10.9123	0.168519	0.808721	11.0575	0.88616	1.88325	412.897	0.212865	7.36148	5.81035	14.3508	3.37484	2.63123	58.1203	58.5826
Motif7	132	11909	20375	12044	Atf2	Spi1	Bcl2a1a	13.2563	20.4764	13.3422	10.0109	3.92053	2.55306	10.9123	0.168519	0.808721	11.0575	0.88616	1.88325	412.897	0.212865	0.1	0.159786	2.01483	0.150524	0.201517	152.751	0.144586
Motif7	133	11909	20375	12267	Atf2	Spi1	C3ar1	13.2563	20.4764	13.3422	10.0109	3.92053	2.55306	10.9123	0.168519	0.808721	11.0575	0.88616	1.88325	412.897	0.212865	0.1	0.211344	5.57363	0.100085	0.325951	108.093	0.1
Motif7	134	11909	20375	12443	Atf2	Spi1	Ccnd1	13.2563	20.4764	13.3422	10.0109	3.92053	2.55306	10.9123	0.168519	0.808721	11.0575	0.88616	1.88325	412.897	0.212865	39.0367	3.74527	70.4731	8.64873	0.970035	33.4878	73.1324
Motif7	135	11909	20375	12484	Atf2	Spi1	Cd24a	13.2563	20.4764	13.3422	10.0109	3.92053	2.55306	10.9123	0.168519	0.808721	11.0575	0.88616	1.88325	412.897	0.212865	13.7647	95.7364	5.34037	0.491824	0.845689	1.60164	29.8947
Motif7	136	11909	20375	12514	Atf2	Spi1	Cd68	13.2563	20.4764	13.3422	10.0109	3.92053	2.55306	10.9123	0.168519	0.808721	11.0575	0.88616	1.88325	412.897	0.212865	1.83287	1.08307	19.5594	2.39111	3.44149	575.307	0.645765
Motif7	137	11909	20375	12654	Atf2	Spi1	Chil1	13.2563	20.4764	13.3422	10.0109	3.92053	2.55306	10.9123	0.168519	0.808721	11.0575	0.88616	1.88325	412.897	0.212865	#N/A	#N/A	#N/A	#N/A	#N/A	#N/A	#N/A
Motif7	138	11909	20375	12977	Atf2	Spi1	Csf1	13.2563	20.4764	13.3422	10.0109	3.92053	2.55306	10.9123	0.168519	0.808721	11.0575	0.88616	1.88325	412.897	0.212865	19.8163	7.95311	13.1707	13.9589	20.4754	198.42	15.373
Motif7	139	11909	20375	12978	Atf2	Spi1	Csf1r	13.2563	20.4764	13.3422	10.0109	3.92053	2.55306	10.9123	0.168519	0.808721	11.0575	0.88616	1.88325	412.897	0.212865	1.62157	1.92723	104.302	7.29033	16.4281	3007.33	0.535314
Motif7	140	11909	20375	13040	Atf2	Spi1	Ctss	13.2563	20.4764	13.3422	10.0109	3.92053	2.55306	10.9123	0.168519	0.808721	11.0575	0.88616	1.88325	412.897	0.212865	1.01172	1.76812	136.135	10.7727	19.366	1606.46	0.706271
Motif7	141	11909	20375	13051	Atf2	Spi1	Cx3cr1	13.2563	20.4764	13.3422	10.0109	3.92053	2.55306	10.9123	0.168519	0.808721	11.0575	0.88616	1.88325	412.897	0.212865	0.299202	0.575245	33.1649	1.43809	3.54297	489.692	0.163113
Motif7	142	11909	20375	13132	Atf2	Spi1	Dab2	13.2563	20.4764	13.3422	10.0109	3.92053	2.55306	10.9123	0.168519	0.808721	11.0575	0.88616	1.88325	412.897	0.212865	9.99079	1.62116	17.1656	2.87739	0.28525	19.0918	41.4008
Motif7	143	11909	20375	13733	Atf2	Spi1	Adgre1	13.2563	20.4764	13.3422	10.0109	3.92053	2.55306	10.9123	0.168519	0.808721	11.0575	0.88616	1.88325	412.897	0.212865	#N/A	#N/A	#N/A	#N/A	#N/A	#N/A	#N/A
Motif7	144	11909	20375	14130	Atf2	Spi1	Fcgr2b	13.2563	20.4764	13.3422	10.0109	3.92053	2.55306	10.9123	0.168519	0.808721	11.0575	0.88616	1.88325	412.897	0.212865	0.1	0.145861	6.0472	0.213469	1.02004	101.763	0.120873
Motif7	145	11909	20375	14247	Atf2	Spi1	Fli1	13.2563	20.4764	13.3422	10.0109	3.92053	2.55306	10.9123	0.168519	0.808721	11.0575	0.88616	1.88325	412.897	0.212865	0.337723	0.177492	1.32708	0.1	0.126383	12.6849	55.8596
Motif7	146	11909	20375	14595	Atf2	Spi1	B4galt1	13.2563	20.4764	13.3422	10.0109	3.92053	2.55306	10.9123	0.168519	0.808721	11.0575	0.88616	1.88325	412.897	0.212865	4.60416	1.6595	3.13942	0.223473	0.213239	91.9034	20.7639
Motif7	147	11909	20375	15170	Atf2	Spi1	Ptpn6	13.2563	20.4764	13.3422	10.0109	3.92053	2.55306	10.9123	0.168519	0.808721	11.0575	0.88616	1.88325	412.897	0.212865	0.233326	0.302476	4.33502	0.298363	0.789342	114.985	0.213816
Motif7	148	11909	20375	15903	Atf2	Spi1	Id3	13.2563	20.4764	13.3422	10.0109	3.92053	2.55306	10.9123	0.168519	0.808721	11.0575	0.88616	1.88325	412.897	0.212865	218.761	11.9072	24.1286	7.12062	9.38017	4.88874	99.1945
Motif7	149	11909	20375	16155	Atf2	Spi1	Il10rb	13.2563	20.4764	13.3422	10.0109	3.92053	2.55306	10.9123	0.168519	0.808721	11.0575	0.88616	1.88325	412.897	0.212865	4.31731	0.441209	5.23801	0.892363	0.540214	42.7024	28.4213
Motif7	150	11909	20375	16331	Atf2	Spi1	Inpp5d	13.2563	20.4764	13.3422	10.0109	3.92053	2.55306	10.9123	0.168519	0.808721	11.0575	0.88616	1.88325	412.897	0.212865	1.49846	0.353572	7.62927	0.414469	0.976411	203.627	5.87014
Motif7	151	11909	20375	16411	Atf2	Spi1	Itgax	13.2563	20.4764	13.3422	10.0109	3.92053	2.55306	10.9123	0.168519	0.808721	11.0575	0.88616	1.88325	412.897	0.212865	0.1	0.1	0.161588	0.1	0.1	4.17931	0.1
Motif7	152	11909	20375	16913	Atf2	Spi1	Psmb8	13.2563	20.4764	13.3422	10.0109	3.92053	2.55306	10.9123	0.168519	0.808721	11.0575	0.88616	1.88325	412.897	0.212865	0.311158	0.347529	3.75827	0.535359	0.485434	48.4732	9.15972
Motif7	153	11909	20375	17035	Atf2	Spi1	Lxn	13.2563	20.4764	13.3422	10.0109	3.92053	2.55306	10.9123	0.168519	0.808721	11.0575	0.88616	1.88325	412.897	0.212865	96.7057	7.31614	9.85761	1.3266	2.05877	2.29451	59.3661
Motif7	154	11909	20375	17210	Atf2	Spi1	Mcl1	13.2563	20.4764	13.3422	10.0109	3.92053	2.55306	10.9123	0.168519	0.808721	11.0575	0.88616	1.88325	412.897	0.212865	93.777	36.0933	43.1216	32.8206	23.3271	340.956	211.955
Motif7	155	11909	20375	17750	Atf2	Spi1	Mt2	13.2563	20.4764	13.3422	10.0109	3.92053	2.55306	10.9123	0.168519	0.808721	11.0575	0.88616	1.88325	412.897	0.212865	144.828	8.91288	80.1505	47.6688	45.5895	49.4139	26.9689
Motif7	156	11909	20375	18173	Atf2	Spi1	Slc11a1	13.2563	20.4764	13.3422	10.0109	3.92053	2.55306	10.9123	0.168519	0.808721	11.0575	0.88616	1.88325	412.897	0.212865	0.105549	0.1	2.22308	0.142006	0.435681	65.4831	0.103176
Motif7	157	11909	20375	19697	Atf2	Spi1	Rela	13.2563	20.4764	13.3422	10.0109	3.92053	2.55306	10.9123	0.168519	0.808721	11.0575	0.88616	1.88325	412.897	0.212865	17.8375	9.51486	17.5725	11.0815	11.2063	97.4899	32.6734
Motif7	158	11909	20375	20302	Atf2	Spi1	Ccl3	13.2563	20.4764	13.3422	10.0109	3.92053	2.55306	10.9123	0.168519	0.808721	11.0575	0.88616	1.88325	412.897	0.212865	1.33202	1.62833	47.016	0.9842	1.64107	2453.9	1.11371
Motif7	159	11909	20375	20750	Atf2	Spi1	Spp1	13.2563	20.4764	13.3422	10.0109	3.92053	2.55306	10.9123	0.168519	0.808721	11.0575	0.88616	1.88325	412.897	0.212865	0.234208	0.200886	0.583441	0.132101	0.619237	6.55393	0.12399
Motif7	160	11909	20375	21391	Atf2	Spi1	Tbxas1	13.2563	20.4764	13.3422	10.0109	3.92053	2.55306	10.9123	0.168519	0.808721	11.0575	0.88616	1.88325	412.897	0.212865	0.1	0.242481	3.66263	0.266139	0.724021	116.906	0.100324
Motif7	161	11909	20375	21823	Atf2	Spi1	Th	13.2563	20.4764	13.3422	10.0109	3.92053	2.55306	10.9123	0.168519	0.808721	11.0575	0.88616	1.88325	412.897	0.212865	0.1	4.21576	0.1	0.1	0.106525	0.1	0.269516
Motif7	162	11909	20375	22329	Atf2	Spi1	Vcam1	13.2563	20.4764	13.3422	10.0109	3.92053	2.55306	10.9123	0.168519	0.808721	11.0575	0.88616	1.88325	412.897	0.212865	190.683	7.50934	27.1089	3.07058	0.937811	5.99967	6.31801
Motif7	163	11909	20375	22352	Atf2	Spi1	Vim	13.2563	20.4764	13.3422	10.0109	3.92053	2.55306	10.9123	0.168519	0.808721	11.0575	0.88616	1.88325	412.897	0.212865	63.0815	11.2729	22.5417	2.74262	1.48659	15.1848	583.873
Motif7	164	11909	20375	27060	Atf2	Spi1	Tcirg1	13.2563	20.4764	13.3422	10.0109	3.92053	2.55306	10.9123	0.168519	0.808721	11.0575	0.88616	1.88325	412.897	0.212865	17.0068	2.39703	13.4343	9.82425	12.9526	246.683	6.98506
Motif7	165	11909	20375	54353	Atf2	Spi1	Skap2	13.2563	20.4764	13.3422	10.0109	3.92053	2.55306	10.9123	0.168519	0.808721	11.0575	0.88616	1.88325	412.897	0.212865	4.2623	3.98885	3.68856	1.42816	3.23203	42.5444	2.9187
Motif7	166	11909	56312	11676	Atf2	Nupr1	Aldoc	13.2563	20.4764	13.3422	10.0109	3.92053	2.55306	10.9123	2.87795	1.01309	5.69487	0.143297	0.731551	18.1424	1.57663	512.119	28.196	206.034	29.9166	75.3821	42.5779	4.75055
Motif7	167	11909	56312	11910	Atf2	Nupr1	Atf3	13.2563	20.4764	13.3422	10.0109	3.92053	2.55306	10.9123	2.87795	1.01309	5.69487	0.143297	0.731551	18.1424	1.57663	151.863	12.7112	61.8804	7.07691	8.96124	1217.34	508.871
Motif7	168	11909	56312	13197	Atf2	Nupr1	Gadd45a	13.2563	20.4764	13.3422	10.0109	3.92053	2.55306	10.9123	2.87795	1.01309	5.69487	0.143297	0.731551	18.1424	1.57663	14.3047	2.8892	8.57867	14.1745	5.48397	4.36471	32.0779
Motif7	169	11909	56312	16007	Atf2	Nupr1	Cyr61	13.2563	20.4764	13.3422	10.0109	3.92053	2.55306	10.9123	2.87795	1.01309	5.69487	0.143297	0.731551	18.1424	1.57663	842.292	27.7727	55.0122	5.26233	0.966686	20.7928	408.12
Motif7	170	11909	56312	17381	Atf2	Nupr1	Mmp12	13.2563	20.4764	13.3422	10.0109	3.92053	2.55306	10.9123	2.87795	1.01309	5.69487	0.143297	0.731551	18.1424	1.57663	0.1	0.1	0.1	0.1	0.1	0.5067	0.1
Motif7	171	11909	56312	18858	Atf2	Nupr1	Pmp22	13.2563	20.4764	13.3422	10.0109	3.92053	2.55306	10.9123	2.87795	1.01309	5.69487	0.143297	0.731551	18.1424	1.57663	48.4176	2.8053	53.4507	6.85001	9.41449	421.33	45.5283
Motif7	172	11910	12609	12443	Atf3	Cebpd	Ccnd1	151.863	12.7112	61.8804	7.07691	8.96124	1217.34	508.871	16.8811	1.78789	4.67185	0.502954	0.381991	17.9331	35.0335	39.0367	3.74527	70.4731	8.64873	0.970035	33.4878	73.1324
Motif7	173	11910	18035	11796	Atf3	Nfkbia	Birc3	151.863	12.7112	61.8804	7.07691	8.96124	1217.34	508.871	49.5714	13.0909	28.5701	12.4107	5.09778	720.059	418.403	1.01522	0.142718	1.12026	0.1	0.1	17.6741	21.6701
Motif7	174	11910	18035	12443	Atf3	Nfkbia	Ccnd1	151.863	12.7112	61.8804	7.07691	8.96124	1217.34	508.871	49.5714	13.0909	28.5701	12.4107	5.09778	720.059	418.403	39.0367	3.74527	70.4731	8.64873	0.970035	33.4878	73.1324
Motif7	175	11910	18035	12609	Atf3	Nfkbia	Cebpd	151.863	12.7112	61.8804	7.07691	8.96124	1217.34	508.871	49.5714	13.0909	28.5701	12.4107	5.09778	720.059	418.403	16.8811	1.78789	4.67185	0.502954	0.381991	17.9331	35.0335
Motif7	176	11910	18035	13197	Atf3	Nfkbia	Gadd45a	151.863	12.7112	61.8804	7.07691	8.96124	1217.34	508.871	49.5714	13.0909	28.5701	12.4107	5.09778	720.059	418.403	14.3047	2.8892	8.57867	14.1745	5.48397	4.36471	32.0779
Motif7	177	11910	18035	15368	Atf3	Nfkbia	Hmox1	151.863	12.7112	61.8804	7.07691	8.96124	1217.34	508.871	49.5714	13.0909	28.5701	12.4107	5.09778	720.059	418.403	14.982	2.44328	25.2418	13.7052	6.05315	262.857	47.4858
Motif7	178	11910	20848	12443	Atf3	Stat3	Ccnd1	151.863	12.7112	61.8804	7.07691	8.96124	1217.34	508.871	44.9043	20.0383	27.2671	17.0924	14.6499	50.6264	28.6014	39.0367	3.74527	70.4731	8.64873	0.970035	33.4878	73.1324
Motif7	179	11910	20848	12609	Atf3	Stat3	Cebpd	151.863	12.7112	61.8804	7.07691	8.96124	1217.34	508.871	44.9043	20.0383	27.2671	17.0924	14.6499	50.6264	28.6014	16.8811	1.78789	4.67185	0.502954	0.381991	17.9331	35.0335
Motif7	180	11910	20848	13197	Atf3	Stat3	Gadd45a	151.863	12.7112	61.8804	7.07691	8.96124	1217.34	508.871	44.9043	20.0383	27.2671	17.0924	14.6499	50.6264	28.6014	14.3047	2.8892	8.57867	14.1745	5.48397	4.36471	32.0779
Motif7	181	11910	20848	15368	Atf3	Stat3	Hmox1	151.863	12.7112	61.8804	7.07691	8.96124	1217.34	508.871	44.9043	20.0383	27.2671	17.0924	14.6499	50.6264	28.6014	14.982	2.44328	25.2418	13.7052	6.05315	262.857	47.4858
Motif7	182	11910	20848	17750	Atf3	Stat3	Mt2	151.863	12.7112	61.8804	7.07691	8.96124	1217.34	508.871	44.9043	20.0383	27.2671	17.0924	14.6499	50.6264	28.6014	144.828	8.91288	80.1505	47.6688	45.5895	49.4139	26.9689
Motif7	183	11911	11910	17750	Atf4	Atf3	Mt2	269.094	182.717	123.138	103.046	72.0403	415.726	277.056	151.863	12.7112	61.8804	7.07691	8.96124	1217.34	508.871	144.828	8.91288	80.1505	47.6688	45.5895	49.4139	26.9689
Motif7	184	11911	11910	18619	Atf4	Atf3	Penk	269.094	182.717	123.138	103.046	72.0403	415.726	277.056	151.863	12.7112	61.8804	7.07691	8.96124	1217.34	508.871	0.202015	18.5007	0.928532	0.105517	0.548945	0.51672	0.313381
Motif7	185	11911	11910	20848	Atf4	Atf3	Stat3	269.094	182.717	123.138	103.046	72.0403	415.726	277.056	151.863	12.7112	61.8804	7.07691	8.96124	1217.34	508.871	44.9043	20.0383	27.2671	17.0924	14.6499	50.6264	28.6014
Motif7	186	11911	12608	16854	Atf4	Cebpb	Lgals3	269.094	182.717	123.138	103.046	72.0403	415.726	277.056	23.0064	4.63157	8.56758	0.893436	1.12883	305.027	8.95597	2.69148	0.381906	0.513602	0.317279	0.242465	8.87167	0.770312
Motif7	187	11911	16476	16011	Atf4	Jun	Igfbp5	269.094	182.717	123.138	103.046	72.0403	415.726	277.056	1164.31	191.11	288.322	137.272	46.4909	608.656	609.952	25.3654	9.51032	11.203	1.51067	1.91292	0.466396	0.335994
Motif7	188	11911	16476	16854	Atf4	Jun	Lgals3	269.094	182.717	123.138	103.046	72.0403	415.726	277.056	1164.31	191.11	288.322	137.272	46.4909	608.656	609.952	2.69148	0.381906	0.513602	0.317279	0.242465	8.87167	0.770312
Motif7	189	11911	16476	17750	Atf4	Jun	Mt2	269.094	182.717	123.138	103.046	72.0403	415.726	277.056	1164.31	191.11	288.322	137.272	46.4909	608.656	609.952	144.828	8.91288	80.1505	47.6688	45.5895	49.4139	26.9689
Motif7	190	11911	16476	18018	Atf4	Jun	Nfatc1	269.094	182.717	123.138	103.046	72.0403	415.726	277.056	1164.31	191.11	288.322	137.272	46.4909	608.656	609.952	5.52042	0.498627	6.44149	1.98172	0.337193	23.5221	2.94967
Motif7	191	11911	16476	18619	Atf4	Jun	Penk	269.094	182.717	123.138	103.046	72.0403	415.726	277.056	1164.31	191.11	288.322	137.272	46.4909	608.656	609.952	0.202015	18.5007	0.928532	0.105517	0.548945	0.51672	0.313381
Motif7	192	11911	16476	27279	Atf4	Jun	Tnfrsf12a	269.094	182.717	123.138	103.046	72.0403	415.726	277.056	1164.31	191.11	288.322	137.272	46.4909	608.656	609.952	6.23034	3.74635	7.93546	2.82551	2.94209	206.161	137.633
Motif7	193	11911	16476	56312	Atf4	Jun	Nupr1	269.094	182.717	123.138	103.046	72.0403	415.726	277.056	1164.31	191.11	288.322	137.272	46.4909	608.656	609.952	2.87795	1.01309	5.69487	0.143297	0.731551	18.1424	1.57663
Motif7	194	11911	20787	11910	Atf4	Srebf1	Atf3	269.094	182.717	123.138	103.046	72.0403	415.726	277.056	83.0522	8.71554	22.2585	11.8189	9.19429	16.5964	10.2675	151.863	12.7112	61.8804	7.07691	8.96124	1217.34	508.871
Motif7	195	11911	20787	16854	Atf4	Srebf1	Lgals3	269.094	182.717	123.138	103.046	72.0403	415.726	277.056	83.0522	8.71554	22.2585	11.8189	9.19429	16.5964	10.2675	2.69148	0.381906	0.513602	0.317279	0.242465	8.87167	0.770312
Motif7	196	11911	20787	18858	Atf4	Srebf1	Pmp22	269.094	182.717	123.138	103.046	72.0403	415.726	277.056	83.0522	8.71554	22.2585	11.8189	9.19429	16.5964	10.2675	48.4176	2.8053	53.4507	6.85001	9.41449	421.33	45.5283
Motif7	197	11911	20848	16011	Atf4	Stat3	Igfbp5	269.094	182.717	123.138	103.046	72.0403	415.726	277.056	44.9043	20.0383	27.2671	17.0924	14.6499	50.6264	28.6014	25.3654	9.51032	11.203	1.51067	1.91292	0.466396	0.335994
Motif7	198	11911	20848	17210	Atf4	Stat3	Mcl1	269.094	182.717	123.138	103.046	72.0403	415.726	277.056	44.9043	20.0383	27.2671	17.0924	14.6499	50.6264	28.6014	93.777	36.0933	43.1216	32.8206	23.3271	340.956	211.955
Motif7	199	11911	20848	17750	Atf4	Stat3	Mt2	269.094	182.717	123.138	103.046	72.0403	415.726	277.056	44.9043	20.0383	27.2671	17.0924	14.6499	50.6264	28.6014	144.828	8.91288	80.1505	47.6688	45.5895	49.4139	26.9689
Motif7	200	11911	20848	18414	Atf4	Stat3	Osmr	269.094	182.717	123.138	103.046	72.0403	415.726	277.056	44.9043	20.0383	27.2671	17.0924	14.6499	50.6264	28.6014	4.17104	0.243037	0.145668	0.1	0.1	0.1	17.7953
Motif7	201	11911	20848	20787	Atf4	Stat3	Srebf1	269.094	182.717	123.138	103.046	72.0403	415.726	277.056	44.9043	20.0383	27.2671	17.0924	14.6499	50.6264	28.6014	83.0522	8.71554	22.2585	11.8189	9.19429	16.5964	10.2675
Motif7	202	11911	56312	11910	Atf4	Nupr1	Atf3	269.094	182.717	123.138	103.046	72.0403	415.726	277.056	2.87795	1.01309	5.69487	0.143297	0.731551	18.1424	1.57663	151.863	12.7112	61.8804	7.07691	8.96124	1217.34	508.871
Motif7	203	11911	56312	18858	Atf4	Nupr1	Pmp22	269.094	182.717	123.138	103.046	72.0403	415.726	277.056	2.87795	1.01309	5.69487	0.143297	0.731551	18.1424	1.57663	48.4176	2.8053	53.4507	6.85001	9.41449	421.33	45.5283
Motif7	204	12053	15900	14102	Bcl6	Irf8	Fas	12.3592	5.41494	12.4485	1.92854	0.530747	7.0015	1.37035	0.211172	0.969588	6.0599	0.241716	0.647455	252.102	1.11611	2.68735	0.266363	0.101647	0.1	0.1	4.48606	6.27208
Motif7	205	12053	20852	12051	Bcl6	Stat6	Bcl3	12.3592	5.41494	12.4485	1.92854	0.530747	7.0015	1.37035	0.92698	0.421659	2.97595	0.141364	0.288255	70.4334	16.2619	0.124184	0.1	0.5049	0.1	0.114967	18.037	3.22147
Motif7	206	12053	20852	12702	Bcl6	Stat6	Socs3	12.3592	5.41494	12.4485	1.92854	0.530747	7.0015	1.37035	0.92698	0.421659	2.97595	0.141364	0.288255	70.4334	16.2619	104.658	33.4415	27.2687	5.89069	7.63423	481.077	34.5331
Motif7	207	12053	20852	16391	Bcl6	Stat6	Irf9	12.3592	5.41494	12.4485	1.92854	0.530747	7.0015	1.37035	0.92698	0.421659	2.97595	0.141364	0.288255	70.4334	16.2619	5.06274	3.09278	2.6636	1.88467	0.673835	5.72175	11.5603
Motif7	208	12053	20852	21803	Bcl6	Stat6	Tgfb1	12.3592	5.41494	12.4485	1.92854	0.530747	7.0015	1.37035	0.92698	0.421659	2.97595	0.141364	0.288255	70.4334	16.2619	1.03034	0.496899	7.73211	0.490779	1.01554	252.311	45.2314
Motif7	209	12053	20852	22329	Bcl6	Stat6	Vcam1	12.3592	5.41494	12.4485	1.92854	0.530747	7.0015	1.37035	0.92698	0.421659	2.97595	0.141364	0.288255	70.4334	16.2619	190.683	7.50934	27.1089	3.07058	0.937811	5.99967	6.31801
Motif7	210	12142	15903	12125	Prdm1	Id3	Bcl2l11	0.415437	0.120408	0.595453	0.1	0.1	10.0438	10.9734	218.761	11.9072	24.1286	7.12062	9.38017	4.88874	99.1945	1.05435	2.44614	1.3384	0.763934	0.733472	11.6225	8.33698
Motif7	211	12142	15903	12767	Prdm1	Id3	Cxcr4	0.415437	0.120408	0.595453	0.1	0.1	10.0438	10.9734	218.761	11.9072	24.1286	7.12062	9.38017	4.88874	99.1945	4.00625	35.1365	3.7398	0.937169	1.65872	7.9833	61.2787
Motif7	212	12142	15903	14766	Prdm1	Id3	Adgrg1	0.415437	0.120408	0.595453	0.1	0.1	10.0438	10.9734	218.761	11.9072	24.1286	7.12062	9.38017	4.88874	99.1945	#N/A	#N/A	#N/A	#N/A	#N/A	#N/A	#N/A
Motif7	213	12142	15903	18018	Prdm1	Id3	Nfatc1	0.415437	0.120408	0.595453	0.1	0.1	10.0438	10.9734	218.761	11.9072	24.1286	7.12062	9.38017	4.88874	99.1945	5.52042	0.498627	6.44149	1.98172	0.337193	23.5221	2.94967
Motif7	214	12142	20852	18018	Prdm1	Stat6	Nfatc1	0.415437	0.120408	0.595453	0.1	0.1	10.0438	10.9734	0.92698	0.421659	2.97595	0.141364	0.288255	70.4334	16.2619	5.52042	0.498627	6.44149	1.98172	0.337193	23.5221	2.94967
Motif7	215	12189	18024	13033	Brca1	Nfe2l2	Ctsd	1.06398	0.335504	1.6601	6.37526	1.38898	0.144524	0.503487	11.8785	2.10439	3.21702	2.22825	4.96739	55.7299	47.471	187.152	84.2818	379.464	180.669	161.249	9717.87	131.586
Motif7	216	12189	18024	14229	Brca1	Nfe2l2	Fkbp5	1.06398	0.335504	1.6601	6.37526	1.38898	0.144524	0.503487	11.8785	2.10439	3.21702	2.22825	4.96739	55.7299	47.471	0.596048	4.48699	6.29886	4.39319	2.21027	42.1303	2.33064
Motif7	217	12189	18024	15368	Brca1	Nfe2l2	Hmox1	1.06398	0.335504	1.6601	6.37526	1.38898	0.144524	0.503487	11.8785	2.10439	3.21702	2.22825	4.96739	55.7299	47.471	14.982	2.44328	25.2418	13.7052	6.05315	262.857	47.4858
Motif7	218	12189	18024	20229	Brca1	Nfe2l2	Sat1	1.06398	0.335504	1.6601	6.37526	1.38898	0.144524	0.503487	11.8785	2.10439	3.21702	2.22825	4.96739	55.7299	47.471	159.821	9.82689	40.8892	19.3887	17.2562	459.134	255.19
Motif7	219	12387	15900	14102	Ctnnb1	Irf8	Fas	72.5338	150.977	169.365	109.778	74.7746	80.1579	357.24	0.211172	0.969588	6.0599	0.241716	0.647455	252.102	1.11611	2.68735	0.266363	0.101647	0.1	0.1	4.48606	6.27208
Motif7	220	12387	15900	15903	Ctnnb1	Irf8	Id3	72.5338	150.977	169.365	109.778	74.7746	80.1579	357.24	0.211172	0.969588	6.0599	0.241716	0.647455	252.102	1.11611	218.761	11.9072	24.1286	7.12062	9.38017	4.88874	99.1945
Motif7	221	12387	15903	12125	Ctnnb1	Id3	Bcl2l11	72.5338	150.977	169.365	109.778	74.7746	80.1579	357.24	218.761	11.9072	24.1286	7.12062	9.38017	4.88874	99.1945	1.05435	2.44614	1.3384	0.763934	0.733472	11.6225	8.33698
Motif7	222	12387	15903	12505	Ctnnb1	Id3	Cd44	72.5338	150.977	169.365	109.778	74.7746	80.1579	357.24	218.761	11.9072	24.1286	7.12062	9.38017	4.88874	99.1945	16.0639	2.24648	0.574021	0.1	0.17193	2.00939	0.264963
Motif7	223	12387	15903	17873	Ctnnb1	Id3	Gadd45b	72.5338	150.977	169.365	109.778	74.7746	80.1579	357.24	218.761	11.9072	24.1286	7.12062	9.38017	4.88874	99.1945	77.7266	27.3702	14.598	21.2672	18.531	420.567	73.3209
Motif7	224	12387	15903	18018	Ctnnb1	Id3	Nfatc1	72.5338	150.977	169.365	109.778	74.7746	80.1579	357.24	218.761	11.9072	24.1286	7.12062	9.38017	4.88874	99.1945	5.52042	0.498627	6.44149	1.98172	0.337193	23.5221	2.94967
Motif7	225	12387	15903	23882	Ctnnb1	Id3	Gadd45g	72.5338	150.977	169.365	109.778	74.7746	80.1579	357.24	218.761	11.9072	24.1286	7.12062	9.38017	4.88874	99.1945	178.287	35.3812	17.8677	44.1449	33.1644	88.0289	29.5099
Motif7	226	12387	16476	11829	Ctnnb1	Jun	Aqp4	72.5338	150.977	169.365	109.778	74.7746	80.1579	357.24	1164.31	191.11	288.322	137.272	46.4909	608.656	609.952	317.639	11.6386	11.1956	0.75701	1.42149	0.848913	1.20388
Motif7	227	12387	16476	12125	Ctnnb1	Jun	Bcl2l11	72.5338	150.977	169.365	109.778	74.7746	80.1579	357.24	1164.31	191.11	288.322	137.272	46.4909	608.656	609.952	1.05435	2.44614	1.3384	0.763934	0.733472	11.6225	8.33698
Motif7	228	12387	16476	12336	Ctnnb1	Jun	Capns1	72.5338	150.977	169.365	109.778	74.7746	80.1579	357.24	1164.31	191.11	288.322	137.272	46.4909	608.656	609.952	40.7593	71.8126	88.3064	88.1463	140.194	172.759	238.468
Motif7	229	12387	16476	12443	Ctnnb1	Jun	Ccnd1	72.5338	150.977	169.365	109.778	74.7746	80.1579	357.24	1164.31	191.11	288.322	137.272	46.4909	608.656	609.952	39.0367	3.74527	70.4731	8.64873	0.970035	33.4878	73.1324
Motif7	230	12387	16476	12505	Ctnnb1	Jun	Cd44	72.5338	150.977	169.365	109.778	74.7746	80.1579	357.24	1164.31	191.11	288.322	137.272	46.4909	608.656	609.952	16.0639	2.24648	0.574021	0.1	0.17193	2.00939	0.264963
Motif7	231	12387	16476	12759	Ctnnb1	Jun	Clu	72.5338	150.977	169.365	109.778	74.7746	80.1579	357.24	1164.31	191.11	288.322	137.272	46.4909	608.656	609.952	594.654	36.4609	277.146	42.5714	51.7937	46.0544	6.33436
Motif7	232	12387	16476	12830	Ctnnb1	Jun	Col4a5	72.5338	150.977	169.365	109.778	74.7746	80.1579	357.24	1164.31	191.11	288.322	137.272	46.4909	608.656	609.952	9.24272	0.629912	4.78587	0.113455	0.118348	0.1	0.409602
Motif7	233	12387	16476	13601	Ctnnb1	Jun	Ecm1	72.5338	150.977	169.365	109.778	74.7746	80.1579	357.24	1164.31	191.11	288.322	137.272	46.4909	608.656	609.952	1.72033	1.03527	1.01286	0.633903	0.217797	2.82841	58.1639
Motif7	234	12387	16476	14102	Ctnnb1	Jun	Fas	72.5338	150.977	169.365	109.778	74.7746	80.1579	357.24	1164.31	191.11	288.322	137.272	46.4909	608.656	609.952	2.68735	0.266363	0.101647	0.1	0.1	4.48606	6.27208
Motif7	235	12387	16476	14580	Ctnnb1	Jun	Gfap	72.5338	150.977	169.365	109.778	74.7746	80.1579	357.24	1164.31	191.11	288.322	137.272	46.4909	608.656	609.952	126.904	5.88167	6.35398	4.25725	18.4244	6.95014	3.55669
Motif7	236	12387	16476	15903	Ctnnb1	Jun	Id3	72.5338	150.977	169.365	109.778	74.7746	80.1579	357.24	1164.31	191.11	288.322	137.272	46.4909	608.656	609.952	218.761	11.9072	24.1286	7.12062	9.38017	4.88874	99.1945
Motif7	237	12387	16476	16007	Ctnnb1	Jun	Cyr61	72.5338	150.977	169.365	109.778	74.7746	80.1579	357.24	1164.31	191.11	288.322	137.272	46.4909	608.656	609.952	842.292	27.7727	55.0122	5.26233	0.966686	20.7928	408.12
Motif7	238	12387	16476	16011	Ctnnb1	Jun	Igfbp5	72.5338	150.977	169.365	109.778	74.7746	80.1579	357.24	1164.31	191.11	288.322	137.272	46.4909	608.656	609.952	25.3654	9.51032	11.203	1.51067	1.91292	0.466396	0.335994
Motif7	239	12387	16476	16403	Ctnnb1	Jun	Itga6	72.5338	150.977	169.365	109.778	74.7746	80.1579	357.24	1164.31	191.11	288.322	137.272	46.4909	608.656	609.952	47.5375	2.83613	3.17056	0.298441	0.257236	15.0942	22.312
Motif7	240	12387	16476	16854	Ctnnb1	Jun	Lgals3	72.5338	150.977	169.365	109.778	74.7746	80.1579	357.24	1164.31	191.11	288.322	137.272	46.4909	608.656	609.952	2.69148	0.381906	0.513602	0.317279	0.242465	8.87167	0.770312
Motif7	241	12387	16476	16905	Ctnnb1	Jun	Lmna	72.5338	150.977	169.365	109.778	74.7746	80.1579	357.24	1164.31	191.11	288.322	137.272	46.4909	608.656	609.952	28.5837	79.6489	14.3937	16.0684	31.7128	39.7226	30.5872
Motif7	242	12387	16476	17873	Ctnnb1	Jun	Gadd45b	72.5338	150.977	169.365	109.778	74.7746	80.1579	357.24	1164.31	191.11	288.322	137.272	46.4909	608.656	609.952	77.7266	27.3702	14.598	21.2672	18.531	420.567	73.3209
Motif7	243	12387	16476	18018	Ctnnb1	Jun	Nfatc1	72.5338	150.977	169.365	109.778	74.7746	80.1579	357.24	1164.31	191.11	288.322	137.272	46.4909	608.656	609.952	5.52042	0.498627	6.44149	1.98172	0.337193	23.5221	2.94967
Motif7	244	12387	16476	20198	Ctnnb1	Jun	S100a4	72.5338	150.977	169.365	109.778	74.7746	80.1579	357.24	1164.31	191.11	288.322	137.272	46.4909	608.656	609.952	4.16844	0.953431	35.2773	12.6305	1.08617	6.79298	1.09902
Motif7	245	12387	16476	20393	Ctnnb1	Jun	Sgk1	72.5338	150.977	169.365	109.778	74.7746	80.1579	357.24	1164.31	191.11	288.322	137.272	46.4909	608.656	609.952	11.5898	16.882	113.085	85.352	24.4374	1050.75	303.431
Motif7	246	12387	16476	20716	Ctnnb1	Jun	Serpina3n	72.5338	150.977	169.365	109.778	74.7746	80.1579	357.24	1164.31	191.11	288.322	137.272	46.4909	608.656	609.952	9.0755	4.58565	17.6743	3.20544	1.69162	0.368829	0.429205
Motif7	247	12387	16476	20750	Ctnnb1	Jun	Spp1	72.5338	150.977	169.365	109.778	74.7746	80.1579	357.24	1164.31	191.11	288.322	137.272	46.4909	608.656	609.952	0.234208	0.200886	0.583441	0.132101	0.619237	6.55393	0.12399
Motif7	248	12387	16476	21817	Ctnnb1	Jun	Tgm2	72.5338	150.977	169.365	109.778	74.7746	80.1579	357.24	1164.31	191.11	288.322	137.272	46.4909	608.656	609.952	0.434219	0.384561	9.09518	1.51065	0.793789	187.189	28.2053
Motif7	249	12387	16476	21857	Ctnnb1	Jun	Timp1	72.5338	150.977	169.365	109.778	74.7746	80.1579	357.24	1164.31	191.11	288.322	137.272	46.4909	608.656	609.952	0.628603	0.576928	0.314831	0.1	0.166082	0.240432	11.399
Motif7	250	12387	16476	22324	Ctnnb1	Jun	Vav1	72.5338	150.977	169.365	109.778	74.7746	80.1579	357.24	1164.31	191.11	288.322	137.272	46.4909	608.656	609.952	0.1	0.195258	4.49917	0.174608	0.547061	116.929	0.107014
Motif7	251	12387	16476	22329	Ctnnb1	Jun	Vcam1	72.5338	150.977	169.365	109.778	74.7746	80.1579	357.24	1164.31	191.11	288.322	137.272	46.4909	608.656	609.952	190.683	7.50934	27.1089	3.07058	0.937811	5.99967	6.31801
Motif7	252	12387	16476	22352	Ctnnb1	Jun	Vim	72.5338	150.977	169.365	109.778	74.7746	80.1579	357.24	1164.31	191.11	288.322	137.272	46.4909	608.656	609.952	63.0815	11.2729	22.5417	2.74262	1.48659	15.1848	583.873
Motif7	253	12387	16476	23882	Ctnnb1	Jun	Gadd45g	72.5338	150.977	169.365	109.778	74.7746	80.1579	357.24	1164.31	191.11	288.322	137.272	46.4909	608.656	609.952	178.287	35.3812	17.8677	44.1449	33.1644	88.0289	29.5099
Motif7	254	12387	20375	12443	Ctnnb1	Spi1	Ccnd1	72.5338	150.977	169.365	109.778	74.7746	80.1579	357.24	0.168519	0.808721	11.0575	0.88616	1.88325	412.897	0.212865	39.0367	3.74527	70.4731	8.64873	0.970035	33.4878	73.1324
Motif7	255	12387	20375	14127	Ctnnb1	Spi1	Fcer1g	72.5338	150.977	169.365	109.778	74.7746	80.1579	357.24	0.168519	0.808721	11.0575	0.88616	1.88325	412.897	0.212865	0.300655	1.91238	31.1574	2.95058	6.74029	603.89	0.53245
Motif7	256	12387	20375	15900	Ctnnb1	Spi1	Irf8	72.5338	150.977	169.365	109.778	74.7746	80.1579	357.24	0.168519	0.808721	11.0575	0.88616	1.88325	412.897	0.212865	0.211172	0.969588	6.0599	0.241716	0.647455	252.102	1.11611
Motif7	257	12387	20375	15903	Ctnnb1	Spi1	Id3	72.5338	150.977	169.365	109.778	74.7746	80.1579	357.24	0.168519	0.808721	11.0575	0.88616	1.88325	412.897	0.212865	218.761	11.9072	24.1286	7.12062	9.38017	4.88874	99.1945
Motif7	258	12387	20375	16414	Ctnnb1	Spi1	Itgb2	72.5338	150.977	169.365	109.778	74.7746	80.1579	357.24	0.168519	0.808721	11.0575	0.88616	1.88325	412.897	0.212865	0.119363	0.428934	5.77196	0.372115	0.908084	160.041	0.809717
Motif7	259	12387	20375	16476	Ctnnb1	Spi1	Jun	72.5338	150.977	169.365	109.778	74.7746	80.1579	357.24	0.168519	0.808721	11.0575	0.88616	1.88325	412.897	0.212865	1164.31	191.11	288.322	137.272	46.4909	608.656	609.952
Motif7	260	12387	20375	17210	Ctnnb1	Spi1	Mcl1	72.5338	150.977	169.365	109.778	74.7746	80.1579	357.24	0.168519	0.808721	11.0575	0.88616	1.88325	412.897	0.212865	93.777	36.0933	43.1216	32.8206	23.3271	340.956	211.955
Motif7	261	12387	20375	20750	Ctnnb1	Spi1	Spp1	72.5338	150.977	169.365	109.778	74.7746	80.1579	357.24	0.168519	0.808721	11.0575	0.88616	1.88325	412.897	0.212865	0.234208	0.200886	0.583441	0.132101	0.619237	6.55393	0.12399
Motif7	262	12387	20375	22324	Ctnnb1	Spi1	Vav1	72.5338	150.977	169.365	109.778	74.7746	80.1579	357.24	0.168519	0.808721	11.0575	0.88616	1.88325	412.897	0.212865	0.1	0.195258	4.49917	0.174608	0.547061	116.929	0.107014
Motif7	263	12387	20375	22329	Ctnnb1	Spi1	Vcam1	72.5338	150.977	169.365	109.778	74.7746	80.1579	357.24	0.168519	0.808721	11.0575	0.88616	1.88325	412.897	0.212865	190.683	7.50934	27.1089	3.07058	0.937811	5.99967	6.31801
Motif7	264	12387	20375	22352	Ctnnb1	Spi1	Vim	72.5338	150.977	169.365	109.778	74.7746	80.1579	357.24	0.168519	0.808721	11.0575	0.88616	1.88325	412.897	0.212865	63.0815	11.2729	22.5417	2.74262	1.48659	15.1848	583.873
Motif7	265	12387	20848	12125	Ctnnb1	Stat3	Bcl2l11	72.5338	150.977	169.365	109.778	74.7746	80.1579	357.24	44.9043	20.0383	27.2671	17.0924	14.6499	50.6264	28.6014	1.05435	2.44614	1.3384	0.763934	0.733472	11.6225	8.33698
Motif7	266	12387	20848	12443	Ctnnb1	Stat3	Ccnd1	72.5338	150.977	169.365	109.778	74.7746	80.1579	357.24	44.9043	20.0383	27.2671	17.0924	14.6499	50.6264	28.6014	39.0367	3.74527	70.4731	8.64873	0.970035	33.4878	73.1324
Motif7	267	12387	20848	12505	Ctnnb1	Stat3	Cd44	72.5338	150.977	169.365	109.778	74.7746	80.1579	357.24	44.9043	20.0383	27.2671	17.0924	14.6499	50.6264	28.6014	16.0639	2.24648	0.574021	0.1	0.17193	2.00939	0.264963
Motif7	268	12387	20848	12759	Ctnnb1	Stat3	Clu	72.5338	150.977	169.365	109.778	74.7746	80.1579	357.24	44.9043	20.0383	27.2671	17.0924	14.6499	50.6264	28.6014	594.654	36.4609	277.146	42.5714	51.7937	46.0544	6.33436
Motif7	269	12387	20848	14102	Ctnnb1	Stat3	Fas	72.5338	150.977	169.365	109.778	74.7746	80.1579	357.24	44.9043	20.0383	27.2671	17.0924	14.6499	50.6264	28.6014	2.68735	0.266363	0.101647	0.1	0.1	4.48606	6.27208
Motif7	270	12387	20848	14127	Ctnnb1	Stat3	Fcer1g	72.5338	150.977	169.365	109.778	74.7746	80.1579	357.24	44.9043	20.0383	27.2671	17.0924	14.6499	50.6264	28.6014	0.300655	1.91238	31.1574	2.95058	6.74029	603.89	0.53245
Motif7	271	12387	20848	14580	Ctnnb1	Stat3	Gfap	72.5338	150.977	169.365	109.778	74.7746	80.1579	357.24	44.9043	20.0383	27.2671	17.0924	14.6499	50.6264	28.6014	126.904	5.88167	6.35398	4.25725	18.4244	6.95014	3.55669
Motif7	272	12387	20848	16007	Ctnnb1	Stat3	Cyr61	72.5338	150.977	169.365	109.778	74.7746	80.1579	357.24	44.9043	20.0383	27.2671	17.0924	14.6499	50.6264	28.6014	842.292	27.7727	55.0122	5.26233	0.966686	20.7928	408.12
Motif7	273	12387	20848	16011	Ctnnb1	Stat3	Igfbp5	72.5338	150.977	169.365	109.778	74.7746	80.1579	357.24	44.9043	20.0383	27.2671	17.0924	14.6499	50.6264	28.6014	25.3654	9.51032	11.203	1.51067	1.91292	0.466396	0.335994
Motif7	274	12387	20848	16414	Ctnnb1	Stat3	Itgb2	72.5338	150.977	169.365	109.778	74.7746	80.1579	357.24	44.9043	20.0383	27.2671	17.0924	14.6499	50.6264	28.6014	0.119363	0.428934	5.77196	0.372115	0.908084	160.041	0.809717
Motif7	275	12387	20848	16905	Ctnnb1	Stat3	Lmna	72.5338	150.977	169.365	109.778	74.7746	80.1579	357.24	44.9043	20.0383	27.2671	17.0924	14.6499	50.6264	28.6014	28.5837	79.6489	14.3937	16.0684	31.7128	39.7226	30.5872
Motif7	276	12387	20848	17210	Ctnnb1	Stat3	Mcl1	72.5338	150.977	169.365	109.778	74.7746	80.1579	357.24	44.9043	20.0383	27.2671	17.0924	14.6499	50.6264	28.6014	93.777	36.0933	43.1216	32.8206	23.3271	340.956	211.955
Motif7	277	12387	20848	17873	Ctnnb1	Stat3	Gadd45b	72.5338	150.977	169.365	109.778	74.7746	80.1579	357.24	44.9043	20.0383	27.2671	17.0924	14.6499	50.6264	28.6014	77.7266	27.3702	14.598	21.2672	18.531	420.567	73.3209
Motif7	278	12387	20848	20375	Ctnnb1	Stat3	Spi1	72.5338	150.977	169.365	109.778	74.7746	80.1579	357.24	44.9043	20.0383	27.2671	17.0924	14.6499	50.6264	28.6014	0.168519	0.808721	11.0575	0.88616	1.88325	412.897	0.212865
Motif7	279	12387	20848	20393	Ctnnb1	Stat3	Sgk1	72.5338	150.977	169.365	109.778	74.7746	80.1579	357.24	44.9043	20.0383	27.2671	17.0924	14.6499	50.6264	28.6014	11.5898	16.882	113.085	85.352	24.4374	1050.75	303.431
Motif7	280	12387	20848	20716	Ctnnb1	Stat3	Serpina3n	72.5338	150.977	169.365	109.778	74.7746	80.1579	357.24	44.9043	20.0383	27.2671	17.0924	14.6499	50.6264	28.6014	9.0755	4.58565	17.6743	3.20544	1.69162	0.368829	0.429205
Motif7	281	12387	20848	20750	Ctnnb1	Stat3	Spp1	72.5338	150.977	169.365	109.778	74.7746	80.1579	357.24	44.9043	20.0383	27.2671	17.0924	14.6499	50.6264	28.6014	0.234208	0.200886	0.583441	0.132101	0.619237	6.55393	0.12399
Motif7	282	12387	20848	21857	Ctnnb1	Stat3	Timp1	72.5338	150.977	169.365	109.778	74.7746	80.1579	357.24	44.9043	20.0383	27.2671	17.0924	14.6499	50.6264	28.6014	0.628603	0.576928	0.314831	0.1	0.166082	0.240432	11.399
Motif7	283	12387	20848	22352	Ctnnb1	Stat3	Vim	72.5338	150.977	169.365	109.778	74.7746	80.1579	357.24	44.9043	20.0383	27.2671	17.0924	14.6499	50.6264	28.6014	63.0815	11.2729	22.5417	2.74262	1.48659	15.1848	583.873
Motif7	284	12387	20848	23882	Ctnnb1	Stat3	Gadd45g	72.5338	150.977	169.365	109.778	74.7746	80.1579	357.24	44.9043	20.0383	27.2671	17.0924	14.6499	50.6264	28.6014	178.287	35.3812	17.8677	44.1449	33.1644	88.0289	29.5099
Motif7	285	12578	12608	12266	Cdkn2a	Cebpb	C3	0.1	0.1	0.395749	0.1	0.1	0.40924	1.14509	23.0064	4.63157	8.56758	0.893436	1.12883	305.027	8.95597	0.1	0.1	0.131385	0.1	0.1	1.54556	0.1
Motif7	286	12578	12608	12443	Cdkn2a	Cebpb	Ccnd1	0.1	0.1	0.395749	0.1	0.1	0.40924	1.14509	23.0064	4.63157	8.56758	0.893436	1.12883	305.027	8.95597	39.0367	3.74527	70.4731	8.64873	0.970035	33.4878	73.1324
Motif7	287	12578	12608	21937	Cdkn2a	Cebpb	Tnfrsf1a	0.1	0.1	0.395749	0.1	0.1	0.40924	1.14509	23.0064	4.63157	8.56758	0.893436	1.12883	305.027	8.95597	11.6082	1.61585	26.8634	5.99164	0.613088	109.868	24.463
Motif7	288	12578	12608	22352	Cdkn2a	Cebpb	Vim	0.1	0.1	0.395749	0.1	0.1	0.40924	1.14509	23.0064	4.63157	8.56758	0.893436	1.12883	305.027	8.95597	63.0815	11.2729	22.5417	2.74262	1.48659	15.1848	583.873
Motif7	289	12578	12608	23882	Cdkn2a	Cebpb	Gadd45g	0.1	0.1	0.395749	0.1	0.1	0.40924	1.14509	23.0064	4.63157	8.56758	0.893436	1.12883	305.027	8.95597	178.287	35.3812	17.8677	44.1449	33.1644	88.0289	29.5099
Motif7	290	12578	12608	57266	Cdkn2a	Cebpb	Cxcl14	0.1	0.1	0.395749	0.1	0.1	0.40924	1.14509	23.0064	4.63157	8.56758	0.893436	1.12883	305.027	8.95597	78.1389	59.893	70.1495	9.05846	6.23888	4.22251	0.507316
Motif7	291	12578	12608	232345	Cdkn2a	Cebpb	A2m	0.1	0.1	0.395749	0.1	0.1	0.40924	1.14509	23.0064	4.63157	8.56758	0.893436	1.12883	305.027	8.95597	13.2641	0.502109	0.598456	0.1	0.1	0.1	0.1
Motif7	292	12578	16476	12125	Cdkn2a	Jun	Bcl2l11	0.1	0.1	0.395749	0.1	0.1	0.40924	1.14509	1164.31	191.11	288.322	137.272	46.4909	608.656	609.952	1.05435	2.44614	1.3384	0.763934	0.733472	11.6225	8.33698
Motif7	293	12578	16476	12305	Cdkn2a	Jun	Ddr1	0.1	0.1	0.395749	0.1	0.1	0.40924	1.14509	1164.31	191.11	288.322	137.272	46.4909	608.656	609.952	26.6347	17.1734	40.4138	156.169	136.267	0.58715	0.422435
Motif7	294	12578	16476	12443	Cdkn2a	Jun	Ccnd1	0.1	0.1	0.395749	0.1	0.1	0.40924	1.14509	1164.31	191.11	288.322	137.272	46.4909	608.656	609.952	39.0367	3.74527	70.4731	8.64873	0.970035	33.4878	73.1324
Motif7	295	12578	16476	16011	Cdkn2a	Jun	Igfbp5	0.1	0.1	0.395749	0.1	0.1	0.40924	1.14509	1164.31	191.11	288.322	137.272	46.4909	608.656	609.952	25.3654	9.51032	11.203	1.51067	1.91292	0.466396	0.335994
Motif7	296	12578	16476	22352	Cdkn2a	Jun	Vim	0.1	0.1	0.395749	0.1	0.1	0.40924	1.14509	1164.31	191.11	288.322	137.272	46.4909	608.656	609.952	63.0815	11.2729	22.5417	2.74262	1.48659	15.1848	583.873
Motif7	297	12578	16476	23882	Cdkn2a	Jun	Gadd45g	0.1	0.1	0.395749	0.1	0.1	0.40924	1.14509	1164.31	191.11	288.322	137.272	46.4909	608.656	609.952	178.287	35.3812	17.8677	44.1449	33.1644	88.0289	29.5099
Motif7	298	12578	16476	57266	Cdkn2a	Jun	Cxcl14	0.1	0.1	0.395749	0.1	0.1	0.40924	1.14509	1164.31	191.11	288.322	137.272	46.4909	608.656	609.952	78.1389	59.893	70.1495	9.05846	6.23888	4.22251	0.507316
Motif7	299	12578	16476	232345	Cdkn2a	Jun	A2m	0.1	0.1	0.395749	0.1	0.1	0.40924	1.14509	1164.31	191.11	288.322	137.272	46.4909	608.656	609.952	13.2641	0.502109	0.598456	0.1	0.1	0.1	0.1
Motif7	300	12606	11910	13197	Cebpa	Atf3	Gadd45a	2.5068	19.9774	15.0504	1.62269	0.916773	355.147	0.950628	151.863	12.7112	61.8804	7.07691	8.96124	1217.34	508.871	14.3047	2.8892	8.57867	14.1745	5.48397	4.36471	32.0779
Motif7	301	12606	11910	15368	Cebpa	Atf3	Hmox1	2.5068	19.9774	15.0504	1.62269	0.916773	355.147	0.950628	151.863	12.7112	61.8804	7.07691	8.96124	1217.34	508.871	14.982	2.44328	25.2418	13.7052	6.05315	262.857	47.4858
Motif7	302	12606	11910	17750	Cebpa	Atf3	Mt2	2.5068	19.9774	15.0504	1.62269	0.916773	355.147	0.950628	151.863	12.7112	61.8804	7.07691	8.96124	1217.34	508.871	144.828	8.91288	80.1505	47.6688	45.5895	49.4139	26.9689
Motif7	303	12606	11910	18173	Cebpa	Atf3	Slc11a1	2.5068	19.9774	15.0504	1.62269	0.916773	355.147	0.950628	151.863	12.7112	61.8804	7.07691	8.96124	1217.34	508.871	0.105549	0.1	2.22308	0.142006	0.435681	65.4831	0.103176
Motif7	304	12606	16476	11520	Cebpa	Jun	Plin2	2.5068	19.9774	15.0504	1.62269	0.916773	355.147	0.950628	1164.31	191.11	288.322	137.272	46.4909	608.656	609.952	7.36148	5.81035	14.3508	3.37484	2.63123	58.1203	58.5826
Motif7	305	12606	16476	11758	Cebpa	Jun	Prdx6	2.5068	19.9774	15.0504	1.62269	0.916773	355.147	0.950628	1164.31	191.11	288.322	137.272	46.4909	608.656	609.952	164.681	15.1637	87.1273	35.8156	65.7386	22.479	29.4222
Motif7	306	12606	16476	11761	Cebpa	Jun	Aox1	2.5068	19.9774	15.0504	1.62269	0.916773	355.147	0.950628	1164.31	191.11	288.322	137.272	46.4909	608.656	609.952	4.40591	0.414087	0.351003	0.1	0.1	0.1	0.938566
Motif7	307	12606	16476	11816	Cebpa	Jun	Apoe	2.5068	19.9774	15.0504	1.62269	0.916773	355.147	0.950628	1164.31	191.11	288.322	137.272	46.4909	608.656	609.952	3006.18	200.447	1175.7	142.123	216.084	2460.25	133.118
Motif7	308	12606	16476	11820	Cebpa	Jun	App	2.5068	19.9774	15.0504	1.62269	0.916773	355.147	0.950628	1164.31	191.11	288.322	137.272	46.4909	608.656	609.952	57.9653	307.141	139.379	467.777	376.347	36.5844	320.145
Motif7	309	12606	16476	12044	Cebpa	Jun	Bcl2a1a	2.5068	19.9774	15.0504	1.62269	0.916773	355.147	0.950628	1164.31	191.11	288.322	137.272	46.4909	608.656	609.952	0.1	0.159786	2.01483	0.150524	0.201517	152.751	0.144586
Motif7	310	12606	16476	12125	Cebpa	Jun	Bcl2l11	2.5068	19.9774	15.0504	1.62269	0.916773	355.147	0.950628	1164.31	191.11	288.322	137.272	46.4909	608.656	609.952	1.05435	2.44614	1.3384	0.763934	0.733472	11.6225	8.33698
Motif7	311	12606	16476	12267	Cebpa	Jun	C3ar1	2.5068	19.9774	15.0504	1.62269	0.916773	355.147	0.950628	1164.31	191.11	288.322	137.272	46.4909	608.656	609.952	0.1	0.211344	5.57363	0.100085	0.325951	108.093	0.1
Motif7	312	12606	16476	12475	Cebpa	Jun	Cd14	2.5068	19.9774	15.0504	1.62269	0.916773	355.147	0.950628	1164.31	191.11	288.322	137.272	46.4909	608.656	609.952	4.00641	0.986404	11.7469	0.236789	1.031	540.716	2.10392
Motif7	313	12606	16476	12654	Cebpa	Jun	Chil1	2.5068	19.9774	15.0504	1.62269	0.916773	355.147	0.950628	1164.31	191.11	288.322	137.272	46.4909	608.656	609.952	#N/A	#N/A	#N/A	#N/A	#N/A	#N/A	#N/A
Motif7	314	12606	16476	12702	Cebpa	Jun	Socs3	2.5068	19.9774	15.0504	1.62269	0.916773	355.147	0.950628	1164.31	191.11	288.322	137.272	46.4909	608.656	609.952	104.658	33.4415	27.2687	5.89069	7.63423	481.077	34.5331
Motif7	315	12606	16476	12767	Cebpa	Jun	Cxcr4	2.5068	19.9774	15.0504	1.62269	0.916773	355.147	0.950628	1164.31	191.11	288.322	137.272	46.4909	608.656	609.952	4.00625	35.1365	3.7398	0.937169	1.65872	7.9833	61.2787
Motif7	316	12606	16476	12870	Cebpa	Jun	Cp	2.5068	19.9774	15.0504	1.62269	0.916773	355.147	0.950628	1164.31	191.11	288.322	137.272	46.4909	608.656	609.952	0.253926	0.209596	13.5268	1.79037	0.107149	1.36955	5.34563
Motif7	317	12606	16476	12977	Cebpa	Jun	Csf1	2.5068	19.9774	15.0504	1.62269	0.916773	355.147	0.950628	1164.31	191.11	288.322	137.272	46.4909	608.656	609.952	19.8163	7.95311	13.1707	13.9589	20.4754	198.42	15.373
Motif7	318	12606	16476	12978	Cebpa	Jun	Csf1r	2.5068	19.9774	15.0504	1.62269	0.916773	355.147	0.950628	1164.31	191.11	288.322	137.272	46.4909	608.656	609.952	1.62157	1.92723	104.302	7.29033	16.4281	3007.33	0.535314
Motif7	319	12606	16476	12986	Cebpa	Jun	Csf3r	2.5068	19.9774	15.0504	1.62269	0.916773	355.147	0.950628	1164.31	191.11	288.322	137.272	46.4909	608.656	609.952	0.11021	0.1	4.72679	0.225136	0.478641	111.069	0.113754
Motif7	320	12606	16476	13039	Cebpa	Jun	Ctsl	2.5068	19.9774	15.0504	1.62269	0.916773	355.147	0.950628	1164.31	191.11	288.322	137.272	46.4909	608.656	609.952	167.898	43.8297	75.7038	326.849	112.064	224.761	246.351
Motif7	321	12606	16476	13051	Cebpa	Jun	Cx3cr1	2.5068	19.9774	15.0504	1.62269	0.916773	355.147	0.950628	1164.31	191.11	288.322	137.272	46.4909	608.656	609.952	0.299202	0.575245	33.1649	1.43809	3.54297	489.692	0.163113
Motif7	322	12606	16476	13197	Cebpa	Jun	Gadd45a	2.5068	19.9774	15.0504	1.62269	0.916773	355.147	0.950628	1164.31	191.11	288.322	137.272	46.4909	608.656	609.952	14.3047	2.8892	8.57867	14.1745	5.48397	4.36471	32.0779
Motif7	323	12606	16476	13733	Cebpa	Jun	Adgre1	2.5068	19.9774	15.0504	1.62269	0.916773	355.147	0.950628	1164.31	191.11	288.322	137.272	46.4909	608.656	609.952	#N/A	#N/A	#N/A	#N/A	#N/A	#N/A	#N/A
Motif7	324	12606	16476	14469	Cebpa	Jun	Gbp2	2.5068	19.9774	15.0504	1.62269	0.916773	355.147	0.950628	1164.31	191.11	288.322	137.272	46.4909	608.656	609.952	0.42789	0.1	0.404998	0.1	0.1	1.76034	9.33622
Motif7	325	12606	16476	14580	Cebpa	Jun	Gfap	2.5068	19.9774	15.0504	1.62269	0.916773	355.147	0.950628	1164.31	191.11	288.322	137.272	46.4909	608.656	609.952	126.904	5.88167	6.35398	4.25725	18.4244	6.95014	3.55669
Motif7	326	12606	16476	14595	Cebpa	Jun	B4galt1	2.5068	19.9774	15.0504	1.62269	0.916773	355.147	0.950628	1164.31	191.11	288.322	137.272	46.4909	608.656	609.952	4.60416	1.6595	3.13942	0.223473	0.213239	91.9034	20.7639
Motif7	327	12606	16476	15216	Cebpa	Jun	Hfe	2.5068	19.9774	15.0504	1.62269	0.916773	355.147	0.950628	1164.31	191.11	288.322	137.272	46.4909	608.656	609.952	1.5776	0.168441	3.78074	0.561588	0.569165	64.2479	12.0023
Motif7	328	12606	16476	15368	Cebpa	Jun	Hmox1	2.5068	19.9774	15.0504	1.62269	0.916773	355.147	0.950628	1164.31	191.11	288.322	137.272	46.4909	608.656	609.952	14.982	2.44328	25.2418	13.7052	6.05315	262.857	47.4858
Motif7	329	12606	16476	15446	Cebpa	Jun	Hpgd	2.5068	19.9774	15.0504	1.62269	0.916773	355.147	0.950628	1164.31	191.11	288.322	137.272	46.4909	608.656	609.952	0.910015	0.504112	3.21966	0.621645	0.268245	6.5712	0.105878
Motif7	330	12606	16476	15894	Cebpa	Jun	Icam1	2.5068	19.9774	15.0504	1.62269	0.916773	355.147	0.950628	1164.31	191.11	288.322	137.272	46.4909	608.656	609.952	6.0287	3.04833	6.70103	0.155897	0.387922	528.195	166.507
Motif7	331	12606	16476	16011	Cebpa	Jun	Igfbp5	2.5068	19.9774	15.0504	1.62269	0.916773	355.147	0.950628	1164.31	191.11	288.322	137.272	46.4909	608.656	609.952	25.3654	9.51032	11.203	1.51067	1.91292	0.466396	0.335994
Motif7	332	12606	16476	16409	Cebpa	Jun	Itgam	2.5068	19.9774	15.0504	1.62269	0.916773	355.147	0.950628	1164.31	191.11	288.322	137.272	46.4909	608.656	609.952	0.228519	0.294233	29.4058	2.48099	4.57032	371.606	0.157429
Motif7	333	12606	16476	16411	Cebpa	Jun	Itgax	2.5068	19.9774	15.0504	1.62269	0.916773	355.147	0.950628	1164.31	191.11	288.322	137.272	46.4909	608.656	609.952	0.1	0.1	0.161588	0.1	0.1	4.17931	0.1
Motif7	334	12606	16476	16913	Cebpa	Jun	Psmb8	2.5068	19.9774	15.0504	1.62269	0.916773	355.147	0.950628	1164.31	191.11	288.322	137.272	46.4909	608.656	609.952	0.311158	0.347529	3.75827	0.535359	0.485434	48.4732	9.15972
Motif7	335	12606	16476	17750	Cebpa	Jun	Mt2	2.5068	19.9774	15.0504	1.62269	0.916773	355.147	0.950628	1164.31	191.11	288.322	137.272	46.4909	608.656	609.952	144.828	8.91288	80.1505	47.6688	45.5895	49.4139	26.9689
Motif7	336	12606	16476	18018	Cebpa	Jun	Nfatc1	2.5068	19.9774	15.0504	1.62269	0.916773	355.147	0.950628	1164.31	191.11	288.322	137.272	46.4909	608.656	609.952	5.52042	0.498627	6.44149	1.98172	0.337193	23.5221	2.94967
Motif7	337	12606	16476	18173	Cebpa	Jun	Slc11a1	2.5068	19.9774	15.0504	1.62269	0.916773	355.147	0.950628	1164.31	191.11	288.322	137.272	46.4909	608.656	609.952	0.105549	0.1	2.22308	0.142006	0.435681	65.4831	0.103176
Motif7	338	12606	16476	18802	Cebpa	Jun	Plcd4	2.5068	19.9774	15.0504	1.62269	0.916773	355.147	0.950628	1164.31	191.11	288.322	137.272	46.4909	608.656	609.952	33.9707	0.704206	1.48499	0.119458	0.450935	0.319377	0.109777
Motif7	339	12606	16476	20198	Cebpa	Jun	S100a4	2.5068	19.9774	15.0504	1.62269	0.916773	355.147	0.950628	1164.31	191.11	288.322	137.272	46.4909	608.656	609.952	4.16844	0.953431	35.2773	12.6305	1.08617	6.79298	1.09902
Motif7	340	12606	16476	20302	Cebpa	Jun	Ccl3	2.5068	19.9774	15.0504	1.62269	0.916773	355.147	0.950628	1164.31	191.11	288.322	137.272	46.4909	608.656	609.952	1.33202	1.62833	47.016	0.9842	1.64107	2453.9	1.11371
Motif7	341	12606	16476	20393	Cebpa	Jun	Sgk1	2.5068	19.9774	15.0504	1.62269	0.916773	355.147	0.950628	1164.31	191.11	288.322	137.272	46.4909	608.656	609.952	11.5898	16.882	113.085	85.352	24.4374	1050.75	303.431
Motif7	342	12606	16476	20750	Cebpa	Jun	Spp1	2.5068	19.9774	15.0504	1.62269	0.916773	355.147	0.950628	1164.31	191.11	288.322	137.272	46.4909	608.656	609.952	0.234208	0.200886	0.583441	0.132101	0.619237	6.55393	0.12399
Motif7	343	12606	16476	20971	Cebpa	Jun	Sdc4	2.5068	19.9774	15.0504	1.62269	0.916773	355.147	0.950628	1164.31	191.11	288.322	137.272	46.4909	608.656	609.952	68.4904	2.62363	10.1024	0.609097	2.68884	128.891	3.42853
Motif7	344	12606	16476	21391	Cebpa	Jun	Tbxas1	2.5068	19.9774	15.0504	1.62269	0.916773	355.147	0.950628	1164.31	191.11	288.322	137.272	46.4909	608.656	609.952	0.1	0.242481	3.66263	0.266139	0.724021	116.906	0.100324
Motif7	345	12606	16476	21823	Cebpa	Jun	Th	2.5068	19.9774	15.0504	1.62269	0.916773	355.147	0.950628	1164.31	191.11	288.322	137.272	46.4909	608.656	609.952	0.1	4.21576	0.1	0.1	0.106525	0.1	0.269516
Motif7	346	12606	16476	21825	Cebpa	Jun	Thbs1	2.5068	19.9774	15.0504	1.62269	0.916773	355.147	0.950628	1164.31	191.11	288.322	137.272	46.4909	608.656	609.952	23.7131	1.64977	1.49284	0.1	0.1	4.3626	0.548853
Motif7	347	12606	16476	22228	Cebpa	Jun	Ucp2	2.5068	19.9774	15.0504	1.62269	0.916773	355.147	0.950628	1164.31	191.11	288.322	137.272	46.4909	608.656	609.952	2.0502	2.25879	14.5461	1.27351	2.2945	320.096	54.446
Motif7	348	12606	16476	22324	Cebpa	Jun	Vav1	2.5068	19.9774	15.0504	1.62269	0.916773	355.147	0.950628	1164.31	191.11	288.322	137.272	46.4909	608.656	609.952	0.1	0.195258	4.49917	0.174608	0.547061	116.929	0.107014
Motif7	349	12606	16476	23882	Cebpa	Jun	Gadd45g	2.5068	19.9774	15.0504	1.62269	0.916773	355.147	0.950628	1164.31	191.11	288.322	137.272	46.4909	608.656	609.952	178.287	35.3812	17.8677	44.1449	33.1644	88.0289	29.5099
Motif7	350	12606	16476	55932	Cebpa	Jun	Gbp3	2.5068	19.9774	15.0504	1.62269	0.916773	355.147	0.950628	1164.31	191.11	288.322	137.272	46.4909	608.656	609.952	6.61741	0.262842	0.523124	0.117993	0.1	1.29882	11.2226
Motif7	351	12606	16476	56312	Cebpa	Jun	Nupr1	2.5068	19.9774	15.0504	1.62269	0.916773	355.147	0.950628	1164.31	191.11	288.322	137.272	46.4909	608.656	609.952	2.87795	1.01309	5.69487	0.143297	0.731551	18.1424	1.57663
Motif7	352	12606	16476	56508	Cebpa	Jun	Rapgef4	2.5068	19.9774	15.0504	1.62269	0.916773	355.147	0.950628	1164.31	191.11	288.322	137.272	46.4909	608.656	609.952	1.61068	5.91503	5.11591	20.2877	59.3513	2.40796	25.6867
Motif7	353	12606	16476	76408	Cebpa	Jun	Abcc3	2.5068	19.9774	15.0504	1.62269	0.916773	355.147	0.950628	1164.31	191.11	288.322	137.272	46.4909	608.656	609.952	0.101671	0.100049	1.66713	0.131744	0.145635	56.5472	0.184463
Motif7	354	12606	16476	232345	Cebpa	Jun	A2m	2.5068	19.9774	15.0504	1.62269	0.916773	355.147	0.950628	1164.31	191.11	288.322	137.272	46.4909	608.656	609.952	13.2641	0.502109	0.598456	0.1	0.1	0.1	0.1
Motif7	355	12606	56312	11910	Cebpa	Nupr1	Atf3	2.5068	19.9774	15.0504	1.62269	0.916773	355.147	0.950628	2.87795	1.01309	5.69487	0.143297	0.731551	18.1424	1.57663	151.863	12.7112	61.8804	7.07691	8.96124	1217.34	508.871
Motif7	356	12606	56312	12767	Cebpa	Nupr1	Cxcr4	2.5068	19.9774	15.0504	1.62269	0.916773	355.147	0.950628	2.87795	1.01309	5.69487	0.143297	0.731551	18.1424	1.57663	4.00625	35.1365	3.7398	0.937169	1.65872	7.9833	61.2787
Motif7	357	12606	56312	13197	Cebpa	Nupr1	Gadd45a	2.5068	19.9774	15.0504	1.62269	0.916773	355.147	0.950628	2.87795	1.01309	5.69487	0.143297	0.731551	18.1424	1.57663	14.3047	2.8892	8.57867	14.1745	5.48397	4.36471	32.0779
Motif7	358	12606	56312	15216	Cebpa	Nupr1	Hfe	2.5068	19.9774	15.0504	1.62269	0.916773	355.147	0.950628	2.87795	1.01309	5.69487	0.143297	0.731551	18.1424	1.57663	1.5776	0.168441	3.78074	0.561588	0.569165	64.2479	12.0023
Motif7	359	12608	20375	12044	Cebpb	Spi1	Bcl2a1a	23.0064	4.63157	8.56758	0.893436	1.12883	305.027	8.95597	0.168519	0.808721	11.0575	0.88616	1.88325	412.897	0.212865	0.1	0.159786	2.01483	0.150524	0.201517	152.751	0.144586
Motif7	360	12608	20375	12443	Cebpb	Spi1	Ccnd1	23.0064	4.63157	8.56758	0.893436	1.12883	305.027	8.95597	0.168519	0.808721	11.0575	0.88616	1.88325	412.897	0.212865	39.0367	3.74527	70.4731	8.64873	0.970035	33.4878	73.1324
Motif7	361	12608	20375	12475	Cebpb	Spi1	Cd14	23.0064	4.63157	8.56758	0.893436	1.12883	305.027	8.95597	0.168519	0.808721	11.0575	0.88616	1.88325	412.897	0.212865	4.00641	0.986404	11.7469	0.236789	1.031	540.716	2.10392
Motif7	362	12608	20375	12654	Cebpb	Spi1	Chil1	23.0064	4.63157	8.56758	0.893436	1.12883	305.027	8.95597	0.168519	0.808721	11.0575	0.88616	1.88325	412.897	0.212865	#N/A	#N/A	#N/A	#N/A	#N/A	#N/A	#N/A
Motif7	363	12608	20375	12977	Cebpb	Spi1	Csf1	23.0064	4.63157	8.56758	0.893436	1.12883	305.027	8.95597	0.168519	0.808721	11.0575	0.88616	1.88325	412.897	0.212865	19.8163	7.95311	13.1707	13.9589	20.4754	198.42	15.373
Motif7	364	12608	20375	12978	Cebpb	Spi1	Csf1r	23.0064	4.63157	8.56758	0.893436	1.12883	305.027	8.95597	0.168519	0.808721	11.0575	0.88616	1.88325	412.897	0.212865	1.62157	1.92723	104.302	7.29033	16.4281	3007.33	0.535314
Motif7	365	12608	20375	12983	Cebpb	Spi1	Csf2rb	23.0064	4.63157	8.56758	0.893436	1.12883	305.027	8.95597	0.168519	0.808721	11.0575	0.88616	1.88325	412.897	0.212865	0.1	0.1	0.644257	0.1	0.1	14.5764	0.1121
Motif7	366	12608	20375	12986	Cebpb	Spi1	Csf3r	23.0064	4.63157	8.56758	0.893436	1.12883	305.027	8.95597	0.168519	0.808721	11.0575	0.88616	1.88325	412.897	0.212865	0.11021	0.1	4.72679	0.225136	0.478641	111.069	0.113754
Motif7	367	12608	20375	13032	Cebpb	Spi1	Ctsc	23.0064	4.63157	8.56758	0.893436	1.12883	305.027	8.95597	0.168519	0.808721	11.0575	0.88616	1.88325	412.897	0.212865	23.9528	1.0728	5.05144	0.376942	0.46366	50.0041	17.7742
Motif7	368	12608	20375	13051	Cebpb	Spi1	Cx3cr1	23.0064	4.63157	8.56758	0.893436	1.12883	305.027	8.95597	0.168519	0.808721	11.0575	0.88616	1.88325	412.897	0.212865	0.299202	0.575245	33.1649	1.43809	3.54297	489.692	0.163113
Motif7	369	12608	20375	13132	Cebpb	Spi1	Dab2	23.0064	4.63157	8.56758	0.893436	1.12883	305.027	8.95597	0.168519	0.808721	11.0575	0.88616	1.88325	412.897	0.212865	9.99079	1.62116	17.1656	2.87739	0.28525	19.0918	41.4008
Motif7	370	12608	20375	13591	Cebpb	Spi1	Ebf1	23.0064	4.63157	8.56758	0.893436	1.12883	305.027	8.95597	0.168519	0.808721	11.0575	0.88616	1.88325	412.897	0.212865	0.189974	1.13182	0.260918	0.1	0.1	0.1	15.9666
Motif7	371	12608	20375	13733	Cebpb	Spi1	Adgre1	23.0064	4.63157	8.56758	0.893436	1.12883	305.027	8.95597	0.168519	0.808721	11.0575	0.88616	1.88325	412.897	0.212865	#N/A	#N/A	#N/A	#N/A	#N/A	#N/A	#N/A
Motif7	372	12608	20375	15216	Cebpb	Spi1	Hfe	23.0064	4.63157	8.56758	0.893436	1.12883	305.027	8.95597	0.168519	0.808721	11.0575	0.88616	1.88325	412.897	0.212865	1.5776	0.168441	3.78074	0.561588	0.569165	64.2479	12.0023
Motif7	373	12608	20375	16391	Cebpb	Spi1	Irf9	23.0064	4.63157	8.56758	0.893436	1.12883	305.027	8.95597	0.168519	0.808721	11.0575	0.88616	1.88325	412.897	0.212865	5.06274	3.09278	2.6636	1.88467	0.673835	5.72175	11.5603
Motif7	374	12608	20375	16411	Cebpb	Spi1	Itgax	23.0064	4.63157	8.56758	0.893436	1.12883	305.027	8.95597	0.168519	0.808721	11.0575	0.88616	1.88325	412.897	0.212865	0.1	0.1	0.161588	0.1	0.1	4.17931	0.1
Motif7	375	12608	20375	16819	Cebpb	Spi1	Lcn2	23.0064	4.63157	8.56758	0.893436	1.12883	305.027	8.95597	0.168519	0.808721	11.0575	0.88616	1.88325	412.897	0.212865	0.1	0.1	0.336287	0.1	0.1	4.71202	3.29032
Motif7	376	12608	20375	16913	Cebpb	Spi1	Psmb8	23.0064	4.63157	8.56758	0.893436	1.12883	305.027	8.95597	0.168519	0.808721	11.0575	0.88616	1.88325	412.897	0.212865	0.311158	0.347529	3.75827	0.535359	0.485434	48.4732	9.15972
Motif7	377	12608	20375	17035	Cebpb	Spi1	Lxn	23.0064	4.63157	8.56758	0.893436	1.12883	305.027	8.95597	0.168519	0.808721	11.0575	0.88616	1.88325	412.897	0.212865	96.7057	7.31614	9.85761	1.3266	2.05877	2.29451	59.3661
Motif7	378	12608	20375	17060	Cebpb	Spi1	Blnk	23.0064	4.63157	8.56758	0.893436	1.12883	305.027	8.95597	0.168519	0.808721	11.0575	0.88616	1.88325	412.897	0.212865	0.101923	0.244939	5.47905	0.316593	0.575272	122.986	0.1
Motif7	379	12608	20375	17110	Cebpb	Spi1	Lyz1	23.0064	4.63157	8.56758	0.893436	1.12883	305.027	8.95597	0.168519	0.808721	11.0575	0.88616	1.88325	412.897	0.212865	0.1	0.1	0.531302	0.1	0.1	10.3805	0.147747
Motif7	380	12608	20375	18173	Cebpb	Spi1	Slc11a1	23.0064	4.63157	8.56758	0.893436	1.12883	305.027	8.95597	0.168519	0.808721	11.0575	0.88616	1.88325	412.897	0.212865	0.105549	0.1	2.22308	0.142006	0.435681	65.4831	0.103176
Motif7	381	12608	20375	18823	Cebpb	Spi1	Plp1	23.0064	4.63157	8.56758	0.893436	1.12883	305.027	8.95597	0.168519	0.808721	11.0575	0.88616	1.88325	412.897	0.212865	4.21826	5.5284	54.2726	9674.14	10457.8	6.59157	0.28671
Motif7	382	12608	20375	20302	Cebpb	Spi1	Ccl3	23.0064	4.63157	8.56758	0.893436	1.12883	305.027	8.95597	0.168519	0.808721	11.0575	0.88616	1.88325	412.897	0.212865	1.33202	1.62833	47.016	0.9842	1.64107	2453.9	1.11371
Motif7	383	12608	20375	20750	Cebpb	Spi1	Spp1	23.0064	4.63157	8.56758	0.893436	1.12883	305.027	8.95597	0.168519	0.808721	11.0575	0.88616	1.88325	412.897	0.212865	0.234208	0.200886	0.583441	0.132101	0.619237	6.55393	0.12399
Motif7	384	12608	20375	21823	Cebpb	Spi1	Th	23.0064	4.63157	8.56758	0.893436	1.12883	305.027	8.95597	0.168519	0.808721	11.0575	0.88616	1.88325	412.897	0.212865	0.1	4.21576	0.1	0.1	0.106525	0.1	0.269516
Motif7	385	12608	20375	22324	Cebpb	Spi1	Vav1	23.0064	4.63157	8.56758	0.893436	1.12883	305.027	8.95597	0.168519	0.808721	11.0575	0.88616	1.88325	412.897	0.212865	0.1	0.195258	4.49917	0.174608	0.547061	116.929	0.107014
Motif7	386	12608	20375	22352	Cebpb	Spi1	Vim	23.0064	4.63157	8.56758	0.893436	1.12883	305.027	8.95597	0.168519	0.808721	11.0575	0.88616	1.88325	412.897	0.212865	63.0815	11.2729	22.5417	2.74262	1.48659	15.1848	583.873
Motif7	387	12609	56312	12767	Cebpd	Nupr1	Cxcr4	16.8811	1.78789	4.67185	0.502954	0.381991	17.9331	35.0335	2.87795	1.01309	5.69487	0.143297	0.731551	18.1424	1.57663	4.00625	35.1365	3.7398	0.937169	1.65872	7.9833	61.2787
Motif7	388	12912	11909	11303	Creb1	Atf2	Abca1	5.17413	5.10685	5.98768	3.78657	1.36375	2.31885	8.02759	13.2563	20.4764	13.3422	10.0109	3.92053	2.55306	10.9123	67.5195	3.23183	15.5394	5.78763	0.302847	8.48766	48.3712
Motif7	389	12912	11909	11816	Creb1	Atf2	Apoe	5.17413	5.10685	5.98768	3.78657	1.36375	2.31885	8.02759	13.2563	20.4764	13.3422	10.0109	3.92053	2.55306	10.9123	3006.18	200.447	1175.7	142.123	216.084	2460.25	133.118
Motif7	390	12912	11909	11910	Creb1	Atf2	Atf3	5.17413	5.10685	5.98768	3.78657	1.36375	2.31885	8.02759	13.2563	20.4764	13.3422	10.0109	3.92053	2.55306	10.9123	151.863	12.7112	61.8804	7.07691	8.96124	1217.34	508.871
Motif7	391	12912	11909	11998	Creb1	Atf2	Avp	5.17413	5.10685	5.98768	3.78657	1.36375	2.31885	8.02759	13.2563	20.4764	13.3422	10.0109	3.92053	2.55306	10.9123	0.1	0.930623	0.1	0.12723	0.1	0.1	0.1
Motif7	392	12912	11909	12044	Creb1	Atf2	Bcl2a1a	5.17413	5.10685	5.98768	3.78657	1.36375	2.31885	8.02759	13.2563	20.4764	13.3422	10.0109	3.92053	2.55306	10.9123	0.1	0.159786	2.01483	0.150524	0.201517	152.751	0.144586
Motif7	393	12912	11909	12443	Creb1	Atf2	Ccnd1	5.17413	5.10685	5.98768	3.78657	1.36375	2.31885	8.02759	13.2563	20.4764	13.3422	10.0109	3.92053	2.55306	10.9123	39.0367	3.74527	70.4731	8.64873	0.970035	33.4878	73.1324
Motif7	394	12912	11909	12484	Creb1	Atf2	Cd24a	5.17413	5.10685	5.98768	3.78657	1.36375	2.31885	8.02759	13.2563	20.4764	13.3422	10.0109	3.92053	2.55306	10.9123	13.7647	95.7364	5.34037	0.491824	0.845689	1.60164	29.8947
Motif7	395	12912	11909	12514	Creb1	Atf2	Cd68	5.17413	5.10685	5.98768	3.78657	1.36375	2.31885	8.02759	13.2563	20.4764	13.3422	10.0109	3.92053	2.55306	10.9123	1.83287	1.08307	19.5594	2.39111	3.44149	575.307	0.645765
Motif7	396	12912	11909	12608	Creb1	Atf2	Cebpb	5.17413	5.10685	5.98768	3.78657	1.36375	2.31885	8.02759	13.2563	20.4764	13.3422	10.0109	3.92053	2.55306	10.9123	23.0064	4.63157	8.56758	0.893436	1.12883	305.027	8.95597
Motif7	397	12912	11909	13030	Creb1	Atf2	Ctsb	5.17413	5.10685	5.98768	3.78657	1.36375	2.31885	8.02759	13.2563	20.4764	13.3422	10.0109	3.92053	2.55306	10.9123	84.5465	65.1726	133.26	160.702	95.4872	1032.76	55.3566
Motif7	398	12912	11909	13039	Creb1	Atf2	Ctsl	5.17413	5.10685	5.98768	3.78657	1.36375	2.31885	8.02759	13.2563	20.4764	13.3422	10.0109	3.92053	2.55306	10.9123	167.898	43.8297	75.7038	326.849	112.064	224.761	246.351
Motif7	399	12912	11909	13197	Creb1	Atf2	Gadd45a	5.17413	5.10685	5.98768	3.78657	1.36375	2.31885	8.02759	13.2563	20.4764	13.3422	10.0109	3.92053	2.55306	10.9123	14.3047	2.8892	8.57867	14.1745	5.48397	4.36471	32.0779
Motif7	400	12912	11909	13712	Creb1	Atf2	Elk1	5.17413	5.10685	5.98768	3.78657	1.36375	2.31885	8.02759	13.2563	20.4764	13.3422	10.0109	3.92053	2.55306	10.9123	9.44237	8.8508	9.52853	5.42227	2.65968	3.35134	5.3977
Motif7	401	12912	11909	14417	Creb1	Atf2	Gad2	5.17413	5.10685	5.98768	3.78657	1.36375	2.31885	8.02759	13.2563	20.4764	13.3422	10.0109	3.92053	2.55306	10.9123	1.82592	20.6458	0.427917	0.1	0.228997	0.1	0.169772
Motif7	402	12912	11909	14580	Creb1	Atf2	Gfap	5.17413	5.10685	5.98768	3.78657	1.36375	2.31885	8.02759	13.2563	20.4764	13.3422	10.0109	3.92053	2.55306	10.9123	126.904	5.88167	6.35398	4.25725	18.4244	6.95014	3.55669
Motif7	403	12912	11909	14595	Creb1	Atf2	B4galt1	5.17413	5.10685	5.98768	3.78657	1.36375	2.31885	8.02759	13.2563	20.4764	13.3422	10.0109	3.92053	2.55306	10.9123	4.60416	1.6595	3.13942	0.223473	0.213239	91.9034	20.7639
Motif7	404	12912	11909	15170	Creb1	Atf2	Ptpn6	5.17413	5.10685	5.98768	3.78657	1.36375	2.31885	8.02759	13.2563	20.4764	13.3422	10.0109	3.92053	2.55306	10.9123	0.233326	0.302476	4.33502	0.298363	0.789342	114.985	0.213816
Motif7	405	12912	11909	15277	Creb1	Atf2	Hk2	5.17413	5.10685	5.98768	3.78657	1.36375	2.31885	8.02759	13.2563	20.4764	13.3422	10.0109	3.92053	2.55306	10.9123	4.46089	0.393443	6.06445	1.1699	0.512283	62.3119	0.1
Motif7	406	12912	11909	15368	Creb1	Atf2	Hmox1	5.17413	5.10685	5.98768	3.78657	1.36375	2.31885	8.02759	13.2563	20.4764	13.3422	10.0109	3.92053	2.55306	10.9123	14.982	2.44328	25.2418	13.7052	6.05315	262.857	47.4858
Motif7	407	12912	11909	15446	Creb1	Atf2	Hpgd	5.17413	5.10685	5.98768	3.78657	1.36375	2.31885	8.02759	13.2563	20.4764	13.3422	10.0109	3.92053	2.55306	10.9123	0.910015	0.504112	3.21966	0.621645	0.268245	6.5712	0.105878
Motif7	408	12912	11909	15894	Creb1	Atf2	Icam1	5.17413	5.10685	5.98768	3.78657	1.36375	2.31885	8.02759	13.2563	20.4764	13.3422	10.0109	3.92053	2.55306	10.9123	6.0287	3.04833	6.70103	0.155897	0.387922	528.195	166.507
Motif7	409	12912	11909	15903	Creb1	Atf2	Id3	5.17413	5.10685	5.98768	3.78657	1.36375	2.31885	8.02759	13.2563	20.4764	13.3422	10.0109	3.92053	2.55306	10.9123	218.761	11.9072	24.1286	7.12062	9.38017	4.88874	99.1945
Motif7	410	12912	11909	16007	Creb1	Atf2	Cyr61	5.17413	5.10685	5.98768	3.78657	1.36375	2.31885	8.02759	13.2563	20.4764	13.3422	10.0109	3.92053	2.55306	10.9123	842.292	27.7727	55.0122	5.26233	0.966686	20.7928	408.12
Motif7	411	12912	11909	16502	Creb1	Atf2	Kcnc1	5.17413	5.10685	5.98768	3.78657	1.36375	2.31885	8.02759	13.2563	20.4764	13.3422	10.0109	3.92053	2.55306	10.9123	1.26696	12.7773	4.12887	1.73178	0.400089	0.259206	0.1
Motif7	412	12912	11909	16779	Creb1	Atf2	Lamb2	5.17413	5.10685	5.98768	3.78657	1.36375	2.31885	8.02759	13.2563	20.4764	13.3422	10.0109	3.92053	2.55306	10.9123	30.0508	1.42056	2.47372	0.1	0.463487	13.4909	54.0566
Motif7	413	12912	11909	16913	Creb1	Atf2	Psmb8	5.17413	5.10685	5.98768	3.78657	1.36375	2.31885	8.02759	13.2563	20.4764	13.3422	10.0109	3.92053	2.55306	10.9123	0.311158	0.347529	3.75827	0.535359	0.485434	48.4732	9.15972
Motif7	414	12912	11909	17210	Creb1	Atf2	Mcl1	5.17413	5.10685	5.98768	3.78657	1.36375	2.31885	8.02759	13.2563	20.4764	13.3422	10.0109	3.92053	2.55306	10.9123	93.777	36.0933	43.1216	32.8206	23.3271	340.956	211.955
Motif7	415	12912	11909	17873	Creb1	Atf2	Gadd45b	5.17413	5.10685	5.98768	3.78657	1.36375	2.31885	8.02759	13.2563	20.4764	13.3422	10.0109	3.92053	2.55306	10.9123	77.7266	27.3702	14.598	21.2672	18.531	420.567	73.3209
Motif7	416	12912	11909	18619	Creb1	Atf2	Penk	5.17413	5.10685	5.98768	3.78657	1.36375	2.31885	8.02759	13.2563	20.4764	13.3422	10.0109	3.92053	2.55306	10.9123	0.202015	18.5007	0.928532	0.105517	0.548945	0.51672	0.313381
Motif7	417	12912	11909	18626	Creb1	Atf2	Per1	5.17413	5.10685	5.98768	3.78657	1.36375	2.31885	8.02759	13.2563	20.4764	13.3422	10.0109	3.92053	2.55306	10.9123	95.2903	28.9424	29.5373	14.1866	10.7548	90.167	44.7219
Motif7	418	12912	11909	18791	Creb1	Atf2	Plat	5.17413	5.10685	5.98768	3.78657	1.36375	2.31885	8.02759	13.2563	20.4764	13.3422	10.0109	3.92053	2.55306	10.9123	120.22	13.4918	29.4872	89.2872	78.7872	0.848186	160.943
Motif7	419	12912	11909	18802	Creb1	Atf2	Plcd4	5.17413	5.10685	5.98768	3.78657	1.36375	2.31885	8.02759	13.2563	20.4764	13.3422	10.0109	3.92053	2.55306	10.9123	33.9707	0.704206	1.48499	0.119458	0.450935	0.319377	0.109777
Motif7	420	12912	11909	18858	Creb1	Atf2	Pmp22	5.17413	5.10685	5.98768	3.78657	1.36375	2.31885	8.02759	13.2563	20.4764	13.3422	10.0109	3.92053	2.55306	10.9123	48.4176	2.8053	53.4507	6.85001	9.41449	421.33	45.5283
Motif7	421	12912	11909	20193	Creb1	Atf2	S100a1	5.17413	5.10685	5.98768	3.78657	1.36375	2.31885	8.02759	13.2563	20.4764	13.3422	10.0109	3.92053	2.55306	10.9123	50.4727	7.80431	427.615	308.277	73.9219	19.72	28.9203
Motif7	422	12912	11909	20302	Creb1	Atf2	Ccl3	5.17413	5.10685	5.98768	3.78657	1.36375	2.31885	8.02759	13.2563	20.4764	13.3422	10.0109	3.92053	2.55306	10.9123	1.33202	1.62833	47.016	0.9842	1.64107	2453.9	1.11371
Motif7	423	12912	11909	20440	Creb1	Atf2	St6gal1	5.17413	5.10685	5.98768	3.78657	1.36375	2.31885	8.02759	13.2563	20.4764	13.3422	10.0109	3.92053	2.55306	10.9123	6.40296	4.42125	13.7262	4.78449	5.84168	12.442	13.5738
Motif7	424	12912	11909	20750	Creb1	Atf2	Spp1	5.17413	5.10685	5.98768	3.78657	1.36375	2.31885	8.02759	13.2563	20.4764	13.3422	10.0109	3.92053	2.55306	10.9123	0.234208	0.200886	0.583441	0.132101	0.619237	6.55393	0.12399
Motif7	425	12912	11909	21391	Creb1	Atf2	Tbxas1	5.17413	5.10685	5.98768	3.78657	1.36375	2.31885	8.02759	13.2563	20.4764	13.3422	10.0109	3.92053	2.55306	10.9123	0.1	0.242481	3.66263	0.266139	0.724021	116.906	0.100324
Motif7	426	12912	11909	21803	Creb1	Atf2	Tgfb1	5.17413	5.10685	5.98768	3.78657	1.36375	2.31885	8.02759	13.2563	20.4764	13.3422	10.0109	3.92053	2.55306	10.9123	1.03034	0.496899	7.73211	0.490779	1.01554	252.311	45.2314
Motif7	427	12912	11909	21813	Creb1	Atf2	Tgfbr2	5.17413	5.10685	5.98768	3.78657	1.36375	2.31885	8.02759	13.2563	20.4764	13.3422	10.0109	3.92053	2.55306	10.9123	1.21262	1.25291	4.48761	0.160136	0.285827	60.0126	57.8355
Motif7	428	12912	11909	21823	Creb1	Atf2	Th	5.17413	5.10685	5.98768	3.78657	1.36375	2.31885	8.02759	13.2563	20.4764	13.3422	10.0109	3.92053	2.55306	10.9123	0.1	4.21576	0.1	0.1	0.106525	0.1	0.269516
Motif7	429	12912	11909	22228	Creb1	Atf2	Ucp2	5.17413	5.10685	5.98768	3.78657	1.36375	2.31885	8.02759	13.2563	20.4764	13.3422	10.0109	3.92053	2.55306	10.9123	2.0502	2.25879	14.5461	1.27351	2.2945	320.096	54.446
Motif7	430	12912	11909	22329	Creb1	Atf2	Vcam1	5.17413	5.10685	5.98768	3.78657	1.36375	2.31885	8.02759	13.2563	20.4764	13.3422	10.0109	3.92053	2.55306	10.9123	190.683	7.50934	27.1089	3.07058	0.937811	5.99967	6.31801
Motif7	431	12912	11909	22352	Creb1	Atf2	Vim	5.17413	5.10685	5.98768	3.78657	1.36375	2.31885	8.02759	13.2563	20.4764	13.3422	10.0109	3.92053	2.55306	10.9123	63.0815	11.2729	22.5417	2.74262	1.48659	15.1848	583.873
Motif7	432	12912	11909	23882	Creb1	Atf2	Gadd45g	5.17413	5.10685	5.98768	3.78657	1.36375	2.31885	8.02759	13.2563	20.4764	13.3422	10.0109	3.92053	2.55306	10.9123	178.287	35.3812	17.8677	44.1449	33.1644	88.0289	29.5099
Motif7	433	12912	11909	56637	Creb1	Atf2	Gsk3b	5.17413	5.10685	5.98768	3.78657	1.36375	2.31885	8.02759	13.2563	20.4764	13.3422	10.0109	3.92053	2.55306	10.9123	22.3831	38.6851	18.2567	15.0651	3.97328	4.19219	13.613
Motif7	434	12912	11909	67963	Creb1	Atf2	Npc2	5.17413	5.10685	5.98768	3.78657	1.36375	2.31885	8.02759	13.2563	20.4764	13.3422	10.0109	3.92053	2.55306	10.9123	34.7451	19.1758	44.468	101.14	162.144	305.83	59.6066
Motif7	435	12912	11909	67972	Creb1	Atf2	Atp2b1	5.17413	5.10685	5.98768	3.78657	1.36375	2.31885	8.02759	13.2563	20.4764	13.3422	10.0109	3.92053	2.55306	10.9123	12.8209	25.4415	13.2873	7.01565	3.01067	5.16227	9.28432
Motif7	436	12912	11909	74011	Creb1	Atf2	Slc25a27	5.17413	5.10685	5.98768	3.78657	1.36375	2.31885	8.02759	13.2563	20.4764	13.3422	10.0109	3.92053	2.55306	10.9123	4.2323	27.0298	7.56173	4.65726	7.39567	0.275471	0.697194
Motif7	437	12912	11909	140919	Creb1	Atf2	Slc17a6	5.17413	5.10685	5.98768	3.78657	1.36375	2.31885	8.02759	13.2563	20.4764	13.3422	10.0109	3.92053	2.55306	10.9123	0.130613	61.8185	0.132265	0.1	0.1	0.1	0.164314
Motif7	438	12912	11909	208715	Creb1	Atf2	Hmgcs1	5.17413	5.10685	5.98768	3.78657	1.36375	2.31885	8.02759	13.2563	20.4764	13.3422	10.0109	3.92053	2.55306	10.9123	0.1	0.1	0.1	0.1	0.1	0.1	0.1
Motif7	439	12912	11910	11796	Creb1	Atf3	Birc3	5.17413	5.10685	5.98768	3.78657	1.36375	2.31885	8.02759	151.863	12.7112	61.8804	7.07691	8.96124	1217.34	508.871	1.01522	0.142718	1.12026	0.1	0.1	17.6741	21.6701
Motif7	440	12912	11910	12443	Creb1	Atf3	Ccnd1	5.17413	5.10685	5.98768	3.78657	1.36375	2.31885	8.02759	151.863	12.7112	61.8804	7.07691	8.96124	1217.34	508.871	39.0367	3.74527	70.4731	8.64873	0.970035	33.4878	73.1324
Motif7	441	12912	11910	12609	Creb1	Atf3	Cebpd	5.17413	5.10685	5.98768	3.78657	1.36375	2.31885	8.02759	151.863	12.7112	61.8804	7.07691	8.96124	1217.34	508.871	16.8811	1.78789	4.67185	0.502954	0.381991	17.9331	35.0335
Motif7	442	12912	11910	13197	Creb1	Atf3	Gadd45a	5.17413	5.10685	5.98768	3.78657	1.36375	2.31885	8.02759	151.863	12.7112	61.8804	7.07691	8.96124	1217.34	508.871	14.3047	2.8892	8.57867	14.1745	5.48397	4.36471	32.0779
Motif7	443	12912	11910	15368	Creb1	Atf3	Hmox1	5.17413	5.10685	5.98768	3.78657	1.36375	2.31885	8.02759	151.863	12.7112	61.8804	7.07691	8.96124	1217.34	508.871	14.982	2.44328	25.2418	13.7052	6.05315	262.857	47.4858
Motif7	444	12912	11910	18619	Creb1	Atf3	Penk	5.17413	5.10685	5.98768	3.78657	1.36375	2.31885	8.02759	151.863	12.7112	61.8804	7.07691	8.96124	1217.34	508.871	0.202015	18.5007	0.928532	0.105517	0.548945	0.51672	0.313381
Motif7	445	12912	11910	20848	Creb1	Atf3	Stat3	5.17413	5.10685	5.98768	3.78657	1.36375	2.31885	8.02759	151.863	12.7112	61.8804	7.07691	8.96124	1217.34	508.871	44.9043	20.0383	27.2671	17.0924	14.6499	50.6264	28.6014
Motif7	446	12912	12608	11504	Creb1	Cebpb	Adamts1	5.17413	5.10685	5.98768	3.78657	1.36375	2.31885	8.02759	23.0064	4.63157	8.56758	0.893436	1.12883	305.027	8.95597	57.2995	3.23088	28.0957	4.51388	1.05373	111.293	125.818
Motif7	447	12912	12608	11758	Creb1	Cebpb	Prdx6	5.17413	5.10685	5.98768	3.78657	1.36375	2.31885	8.02759	23.0064	4.63157	8.56758	0.893436	1.12883	305.027	8.95597	164.681	15.1637	87.1273	35.8156	65.7386	22.479	29.4222
Motif7	448	12912	12608	11816	Creb1	Cebpb	Apoe	5.17413	5.10685	5.98768	3.78657	1.36375	2.31885	8.02759	23.0064	4.63157	8.56758	0.893436	1.12883	305.027	8.95597	3006.18	200.447	1175.7	142.123	216.084	2460.25	133.118
Motif7	449	12912	12608	12044	Creb1	Cebpb	Bcl2a1a	5.17413	5.10685	5.98768	3.78657	1.36375	2.31885	8.02759	23.0064	4.63157	8.56758	0.893436	1.12883	305.027	8.95597	0.1	0.159786	2.01483	0.150524	0.201517	152.751	0.144586
Motif7	450	12912	12608	12443	Creb1	Cebpb	Ccnd1	5.17413	5.10685	5.98768	3.78657	1.36375	2.31885	8.02759	23.0064	4.63157	8.56758	0.893436	1.12883	305.027	8.95597	39.0367	3.74527	70.4731	8.64873	0.970035	33.4878	73.1324
Motif7	451	12912	12608	12475	Creb1	Cebpb	Cd14	5.17413	5.10685	5.98768	3.78657	1.36375	2.31885	8.02759	23.0064	4.63157	8.56758	0.893436	1.12883	305.027	8.95597	4.00641	0.986404	11.7469	0.236789	1.031	540.716	2.10392
Motif7	452	12912	12608	12767	Creb1	Cebpb	Cxcr4	5.17413	5.10685	5.98768	3.78657	1.36375	2.31885	8.02759	23.0064	4.63157	8.56758	0.893436	1.12883	305.027	8.95597	4.00625	35.1365	3.7398	0.937169	1.65872	7.9833	61.2787
Motif7	453	12912	12608	13032	Creb1	Cebpb	Ctsc	5.17413	5.10685	5.98768	3.78657	1.36375	2.31885	8.02759	23.0064	4.63157	8.56758	0.893436	1.12883	305.027	8.95597	23.9528	1.0728	5.05144	0.376942	0.46366	50.0041	17.7742
Motif7	454	12912	12608	13039	Creb1	Cebpb	Ctsl	5.17413	5.10685	5.98768	3.78657	1.36375	2.31885	8.02759	23.0064	4.63157	8.56758	0.893436	1.12883	305.027	8.95597	167.898	43.8297	75.7038	326.849	112.064	224.761	246.351
Motif7	455	12912	12608	13197	Creb1	Cebpb	Gadd45a	5.17413	5.10685	5.98768	3.78657	1.36375	2.31885	8.02759	23.0064	4.63157	8.56758	0.893436	1.12883	305.027	8.95597	14.3047	2.8892	8.57867	14.1745	5.48397	4.36471	32.0779
Motif7	456	12912	12608	14580	Creb1	Cebpb	Gfap	5.17413	5.10685	5.98768	3.78657	1.36375	2.31885	8.02759	23.0064	4.63157	8.56758	0.893436	1.12883	305.027	8.95597	126.904	5.88167	6.35398	4.25725	18.4244	6.95014	3.55669
Motif7	457	12912	12608	15216	Creb1	Cebpb	Hfe	5.17413	5.10685	5.98768	3.78657	1.36375	2.31885	8.02759	23.0064	4.63157	8.56758	0.893436	1.12883	305.027	8.95597	1.5776	0.168441	3.78074	0.561588	0.569165	64.2479	12.0023
Motif7	458	12912	12608	15277	Creb1	Cebpb	Hk2	5.17413	5.10685	5.98768	3.78657	1.36375	2.31885	8.02759	23.0064	4.63157	8.56758	0.893436	1.12883	305.027	8.95597	4.46089	0.393443	6.06445	1.1699	0.512283	62.3119	0.1
Motif7	459	12912	12608	15446	Creb1	Cebpb	Hpgd	5.17413	5.10685	5.98768	3.78657	1.36375	2.31885	8.02759	23.0064	4.63157	8.56758	0.893436	1.12883	305.027	8.95597	0.910015	0.504112	3.21966	0.621645	0.268245	6.5712	0.105878
Motif7	460	12912	12608	15894	Creb1	Cebpb	Icam1	5.17413	5.10685	5.98768	3.78657	1.36375	2.31885	8.02759	23.0064	4.63157	8.56758	0.893436	1.12883	305.027	8.95597	6.0287	3.04833	6.70103	0.155897	0.387922	528.195	166.507
Motif7	461	12912	12608	16007	Creb1	Cebpb	Cyr61	5.17413	5.10685	5.98768	3.78657	1.36375	2.31885	8.02759	23.0064	4.63157	8.56758	0.893436	1.12883	305.027	8.95597	842.292	27.7727	55.0122	5.26233	0.966686	20.7928	408.12
Motif7	462	12912	12608	16819	Creb1	Cebpb	Lcn2	5.17413	5.10685	5.98768	3.78657	1.36375	2.31885	8.02759	23.0064	4.63157	8.56758	0.893436	1.12883	305.027	8.95597	0.1	0.1	0.336287	0.1	0.1	4.71202	3.29032
Motif7	463	12912	12608	16913	Creb1	Cebpb	Psmb8	5.17413	5.10685	5.98768	3.78657	1.36375	2.31885	8.02759	23.0064	4.63157	8.56758	0.893436	1.12883	305.027	8.95597	0.311158	0.347529	3.75827	0.535359	0.485434	48.4732	9.15972
Motif7	464	12912	12608	18802	Creb1	Cebpb	Plcd4	5.17413	5.10685	5.98768	3.78657	1.36375	2.31885	8.02759	23.0064	4.63157	8.56758	0.893436	1.12883	305.027	8.95597	33.9707	0.704206	1.48499	0.119458	0.450935	0.319377	0.109777
Motif7	465	12912	12608	18823	Creb1	Cebpb	Plp1	5.17413	5.10685	5.98768	3.78657	1.36375	2.31885	8.02759	23.0064	4.63157	8.56758	0.893436	1.12883	305.027	8.95597	4.21826	5.5284	54.2726	9674.14	10457.8	6.59157	0.28671
Motif7	466	12912	12608	20229	Creb1	Cebpb	Sat1	5.17413	5.10685	5.98768	3.78657	1.36375	2.31885	8.02759	23.0064	4.63157	8.56758	0.893436	1.12883	305.027	8.95597	159.821	9.82689	40.8892	19.3887	17.2562	459.134	255.19
Motif7	467	12912	12608	20302	Creb1	Cebpb	Ccl3	5.17413	5.10685	5.98768	3.78657	1.36375	2.31885	8.02759	23.0064	4.63157	8.56758	0.893436	1.12883	305.027	8.95597	1.33202	1.62833	47.016	0.9842	1.64107	2453.9	1.11371
Motif7	468	12912	12608	20393	Creb1	Cebpb	Sgk1	5.17413	5.10685	5.98768	3.78657	1.36375	2.31885	8.02759	23.0064	4.63157	8.56758	0.893436	1.12883	305.027	8.95597	11.5898	16.882	113.085	85.352	24.4374	1050.75	303.431
Motif7	469	12912	12608	20440	Creb1	Cebpb	St6gal1	5.17413	5.10685	5.98768	3.78657	1.36375	2.31885	8.02759	23.0064	4.63157	8.56758	0.893436	1.12883	305.027	8.95597	6.40296	4.42125	13.7262	4.78449	5.84168	12.442	13.5738
Motif7	470	12912	12608	20750	Creb1	Cebpb	Spp1	5.17413	5.10685	5.98768	3.78657	1.36375	2.31885	8.02759	23.0064	4.63157	8.56758	0.893436	1.12883	305.027	8.95597	0.234208	0.200886	0.583441	0.132101	0.619237	6.55393	0.12399
Motif7	471	12912	12608	21803	Creb1	Cebpb	Tgfb1	5.17413	5.10685	5.98768	3.78657	1.36375	2.31885	8.02759	23.0064	4.63157	8.56758	0.893436	1.12883	305.027	8.95597	1.03034	0.496899	7.73211	0.490779	1.01554	252.311	45.2314
Motif7	472	12912	12608	21810	Creb1	Cebpb	Tgfbi	5.17413	5.10685	5.98768	3.78657	1.36375	2.31885	8.02759	23.0064	4.63157	8.56758	0.893436	1.12883	305.027	8.95597	0.446456	0.491627	2.17023	1.38649	2.07712	24.5501	0.844699
Motif7	473	12912	12608	21823	Creb1	Cebpb	Th	5.17413	5.10685	5.98768	3.78657	1.36375	2.31885	8.02759	23.0064	4.63157	8.56758	0.893436	1.12883	305.027	8.95597	0.1	4.21576	0.1	0.1	0.106525	0.1	0.269516
Motif7	474	12912	12608	22041	Creb1	Cebpb	Trf	5.17413	5.10685	5.98768	3.78657	1.36375	2.31885	8.02759	23.0064	4.63157	8.56758	0.893436	1.12883	305.027	8.95597	0.769022	0.766741	27.5013	414.776	1914	685.582	84.9364
Motif7	475	12912	12608	22228	Creb1	Cebpb	Ucp2	5.17413	5.10685	5.98768	3.78657	1.36375	2.31885	8.02759	23.0064	4.63157	8.56758	0.893436	1.12883	305.027	8.95597	2.0502	2.25879	14.5461	1.27351	2.2945	320.096	54.446
Motif7	476	12912	12608	22239	Creb1	Cebpb	Ugt8a	5.17413	5.10685	5.98768	3.78657	1.36375	2.31885	8.02759	23.0064	4.63157	8.56758	0.893436	1.12883	305.027	8.95597	0.307123	1.88338	61.5166	567.19	590.911	0.210972	0.1
Motif7	477	12912	12608	22352	Creb1	Cebpb	Vim	5.17413	5.10685	5.98768	3.78657	1.36375	2.31885	8.02759	23.0064	4.63157	8.56758	0.893436	1.12883	305.027	8.95597	63.0815	11.2729	22.5417	2.74262	1.48659	15.1848	583.873
Motif7	478	12912	12608	23882	Creb1	Cebpb	Gadd45g	5.17413	5.10685	5.98768	3.78657	1.36375	2.31885	8.02759	23.0064	4.63157	8.56758	0.893436	1.12883	305.027	8.95597	178.287	35.3812	17.8677	44.1449	33.1644	88.0289	29.5099
Motif7	479	12912	12608	26362	Creb1	Cebpb	Axl	5.17413	5.10685	5.98768	3.78657	1.36375	2.31885	8.02759	23.0064	4.63157	8.56758	0.893436	1.12883	305.027	8.95597	37.3384	2.24165	11.1954	1.8986	1.28135	5.5	4.24469
Motif7	480	12912	12608	67963	Creb1	Cebpb	Npc2	5.17413	5.10685	5.98768	3.78657	1.36375	2.31885	8.02759	23.0064	4.63157	8.56758	0.893436	1.12883	305.027	8.95597	34.7451	19.1758	44.468	101.14	162.144	305.83	59.6066
Motif7	481	12912	12609	12044	Creb1	Cebpd	Bcl2a1a	5.17413	5.10685	5.98768	3.78657	1.36375	2.31885	8.02759	16.8811	1.78789	4.67185	0.502954	0.381991	17.9331	35.0335	0.1	0.159786	2.01483	0.150524	0.201517	152.751	0.144586
Motif7	482	12912	12609	12443	Creb1	Cebpd	Ccnd1	5.17413	5.10685	5.98768	3.78657	1.36375	2.31885	8.02759	16.8811	1.78789	4.67185	0.502954	0.381991	17.9331	35.0335	39.0367	3.74527	70.4731	8.64873	0.970035	33.4878	73.1324
Motif7	483	12912	12609	12475	Creb1	Cebpd	Cd14	5.17413	5.10685	5.98768	3.78657	1.36375	2.31885	8.02759	16.8811	1.78789	4.67185	0.502954	0.381991	17.9331	35.0335	4.00641	0.986404	11.7469	0.236789	1.031	540.716	2.10392
Motif7	484	12912	12609	12767	Creb1	Cebpd	Cxcr4	5.17413	5.10685	5.98768	3.78657	1.36375	2.31885	8.02759	16.8811	1.78789	4.67185	0.502954	0.381991	17.9331	35.0335	4.00625	35.1365	3.7398	0.937169	1.65872	7.9833	61.2787
Motif7	485	12912	12609	13039	Creb1	Cebpd	Ctsl	5.17413	5.10685	5.98768	3.78657	1.36375	2.31885	8.02759	16.8811	1.78789	4.67185	0.502954	0.381991	17.9331	35.0335	167.898	43.8297	75.7038	326.849	112.064	224.761	246.351
Motif7	486	12912	12609	14580	Creb1	Cebpd	Gfap	5.17413	5.10685	5.98768	3.78657	1.36375	2.31885	8.02759	16.8811	1.78789	4.67185	0.502954	0.381991	17.9331	35.0335	126.904	5.88167	6.35398	4.25725	18.4244	6.95014	3.55669
Motif7	487	12912	12609	15894	Creb1	Cebpd	Icam1	5.17413	5.10685	5.98768	3.78657	1.36375	2.31885	8.02759	16.8811	1.78789	4.67185	0.502954	0.381991	17.9331	35.0335	6.0287	3.04833	6.70103	0.155897	0.387922	528.195	166.507
Motif7	488	12912	12609	16819	Creb1	Cebpd	Lcn2	5.17413	5.10685	5.98768	3.78657	1.36375	2.31885	8.02759	16.8811	1.78789	4.67185	0.502954	0.381991	17.9331	35.0335	0.1	0.1	0.336287	0.1	0.1	4.71202	3.29032
Motif7	489	12912	12609	21813	Creb1	Cebpd	Tgfbr2	5.17413	5.10685	5.98768	3.78657	1.36375	2.31885	8.02759	16.8811	1.78789	4.67185	0.502954	0.381991	17.9331	35.0335	1.21262	1.25291	4.48761	0.160136	0.285827	60.0126	57.8355
Motif7	490	12912	12609	23882	Creb1	Cebpd	Gadd45g	5.17413	5.10685	5.98768	3.78657	1.36375	2.31885	8.02759	16.8811	1.78789	4.67185	0.502954	0.381991	17.9331	35.0335	178.287	35.3812	17.8677	44.1449	33.1644	88.0289	29.5099
Motif7	491	12912	15903	12608	Creb1	Id3	Cebpb	5.17413	5.10685	5.98768	3.78657	1.36375	2.31885	8.02759	218.761	11.9072	24.1286	7.12062	9.38017	4.88874	99.1945	23.0064	4.63157	8.56758	0.893436	1.12883	305.027	8.95597
Motif7	492	12912	15903	12767	Creb1	Id3	Cxcr4	5.17413	5.10685	5.98768	3.78657	1.36375	2.31885	8.02759	218.761	11.9072	24.1286	7.12062	9.38017	4.88874	99.1945	4.00625	35.1365	3.7398	0.937169	1.65872	7.9833	61.2787
Motif7	493	12912	15903	15894	Creb1	Id3	Icam1	5.17413	5.10685	5.98768	3.78657	1.36375	2.31885	8.02759	218.761	11.9072	24.1286	7.12062	9.38017	4.88874	99.1945	6.0287	3.04833	6.70103	0.155897	0.387922	528.195	166.507
Motif7	494	12912	15903	17873	Creb1	Id3	Gadd45b	5.17413	5.10685	5.98768	3.78657	1.36375	2.31885	8.02759	218.761	11.9072	24.1286	7.12062	9.38017	4.88874	99.1945	77.7266	27.3702	14.598	21.2672	18.531	420.567	73.3209
Motif7	495	12912	15903	23882	Creb1	Id3	Gadd45g	5.17413	5.10685	5.98768	3.78657	1.36375	2.31885	8.02759	218.761	11.9072	24.1286	7.12062	9.38017	4.88874	99.1945	178.287	35.3812	17.8677	44.1449	33.1644	88.0289	29.5099
Motif7	496	12912	16476	11303	Creb1	Jun	Abca1	5.17413	5.10685	5.98768	3.78657	1.36375	2.31885	8.02759	1164.31	191.11	288.322	137.272	46.4909	608.656	609.952	67.5195	3.23183	15.5394	5.78763	0.302847	8.48766	48.3712
Motif7	497	12912	16476	11504	Creb1	Jun	Adamts1	5.17413	5.10685	5.98768	3.78657	1.36375	2.31885	8.02759	1164.31	191.11	288.322	137.272	46.4909	608.656	609.952	57.2995	3.23088	28.0957	4.51388	1.05373	111.293	125.818
Motif7	498	12912	16476	11758	Creb1	Jun	Prdx6	5.17413	5.10685	5.98768	3.78657	1.36375	2.31885	8.02759	1164.31	191.11	288.322	137.272	46.4909	608.656	609.952	164.681	15.1637	87.1273	35.8156	65.7386	22.479	29.4222
Motif7	499	12912	16476	11796	Creb1	Jun	Birc3	5.17413	5.10685	5.98768	3.78657	1.36375	2.31885	8.02759	1164.31	191.11	288.322	137.272	46.4909	608.656	609.952	1.01522	0.142718	1.12026	0.1	0.1	17.6741	21.6701
Motif7	500	12912	16476	11816	Creb1	Jun	Apoe	5.17413	5.10685	5.98768	3.78657	1.36375	2.31885	8.02759	1164.31	191.11	288.322	137.272	46.4909	608.656	609.952	3006.18	200.447	1175.7	142.123	216.084	2460.25	133.118
Motif7	501	12912	16476	11998	Creb1	Jun	Avp	5.17413	5.10685	5.98768	3.78657	1.36375	2.31885	8.02759	1164.31	191.11	288.322	137.272	46.4909	608.656	609.952	0.1	0.930623	0.1	0.12723	0.1	0.1	0.1
Motif7	502	12912	16476	12044	Creb1	Jun	Bcl2a1a	5.17413	5.10685	5.98768	3.78657	1.36375	2.31885	8.02759	1164.31	191.11	288.322	137.272	46.4909	608.656	609.952	0.1	0.159786	2.01483	0.150524	0.201517	152.751	0.144586
Motif7	503	12912	16476	12443	Creb1	Jun	Ccnd1	5.17413	5.10685	5.98768	3.78657	1.36375	2.31885	8.02759	1164.31	191.11	288.322	137.272	46.4909	608.656	609.952	39.0367	3.74527	70.4731	8.64873	0.970035	33.4878	73.1324
Motif7	504	12912	16476	12475	Creb1	Jun	Cd14	5.17413	5.10685	5.98768	3.78657	1.36375	2.31885	8.02759	1164.31	191.11	288.322	137.272	46.4909	608.656	609.952	4.00641	0.986404	11.7469	0.236789	1.031	540.716	2.10392
Motif7	505	12912	16476	12514	Creb1	Jun	Cd68	5.17413	5.10685	5.98768	3.78657	1.36375	2.31885	8.02759	1164.31	191.11	288.322	137.272	46.4909	608.656	609.952	1.83287	1.08307	19.5594	2.39111	3.44149	575.307	0.645765
Motif7	506	12912	16476	12767	Creb1	Jun	Cxcr4	5.17413	5.10685	5.98768	3.78657	1.36375	2.31885	8.02759	1164.31	191.11	288.322	137.272	46.4909	608.656	609.952	4.00625	35.1365	3.7398	0.937169	1.65872	7.9833	61.2787
Motif7	507	12912	16476	13030	Creb1	Jun	Ctsb	5.17413	5.10685	5.98768	3.78657	1.36375	2.31885	8.02759	1164.31	191.11	288.322	137.272	46.4909	608.656	609.952	84.5465	65.1726	133.26	160.702	95.4872	1032.76	55.3566
Motif7	508	12912	16476	13039	Creb1	Jun	Ctsl	5.17413	5.10685	5.98768	3.78657	1.36375	2.31885	8.02759	1164.31	191.11	288.322	137.272	46.4909	608.656	609.952	167.898	43.8297	75.7038	326.849	112.064	224.761	246.351
Motif7	509	12912	16476	13197	Creb1	Jun	Gadd45a	5.17413	5.10685	5.98768	3.78657	1.36375	2.31885	8.02759	1164.31	191.11	288.322	137.272	46.4909	608.656	609.952	14.3047	2.8892	8.57867	14.1745	5.48397	4.36471	32.0779
Motif7	510	12912	16476	13601	Creb1	Jun	Ecm1	5.17413	5.10685	5.98768	3.78657	1.36375	2.31885	8.02759	1164.31	191.11	288.322	137.272	46.4909	608.656	609.952	1.72033	1.03527	1.01286	0.633903	0.217797	2.82841	58.1639
Motif7	511	12912	16476	13712	Creb1	Jun	Elk1	5.17413	5.10685	5.98768	3.78657	1.36375	2.31885	8.02759	1164.31	191.11	288.322	137.272	46.4909	608.656	609.952	9.44237	8.8508	9.52853	5.42227	2.65968	3.35134	5.3977
Motif7	512	12912	16476	14417	Creb1	Jun	Gad2	5.17413	5.10685	5.98768	3.78657	1.36375	2.31885	8.02759	1164.31	191.11	288.322	137.272	46.4909	608.656	609.952	1.82592	20.6458	0.427917	0.1	0.228997	0.1	0.169772
Motif7	513	12912	16476	14580	Creb1	Jun	Gfap	5.17413	5.10685	5.98768	3.78657	1.36375	2.31885	8.02759	1164.31	191.11	288.322	137.272	46.4909	608.656	609.952	126.904	5.88167	6.35398	4.25725	18.4244	6.95014	3.55669
Motif7	514	12912	16476	14595	Creb1	Jun	B4galt1	5.17413	5.10685	5.98768	3.78657	1.36375	2.31885	8.02759	1164.31	191.11	288.322	137.272	46.4909	608.656	609.952	4.60416	1.6595	3.13942	0.223473	0.213239	91.9034	20.7639
Motif7	515	12912	16476	15170	Creb1	Jun	Ptpn6	5.17413	5.10685	5.98768	3.78657	1.36375	2.31885	8.02759	1164.31	191.11	288.322	137.272	46.4909	608.656	609.952	0.233326	0.302476	4.33502	0.298363	0.789342	114.985	0.213816
Motif7	516	12912	16476	15216	Creb1	Jun	Hfe	5.17413	5.10685	5.98768	3.78657	1.36375	2.31885	8.02759	1164.31	191.11	288.322	137.272	46.4909	608.656	609.952	1.5776	0.168441	3.78074	0.561588	0.569165	64.2479	12.0023
Motif7	517	12912	16476	15277	Creb1	Jun	Hk2	5.17413	5.10685	5.98768	3.78657	1.36375	2.31885	8.02759	1164.31	191.11	288.322	137.272	46.4909	608.656	609.952	4.46089	0.393443	6.06445	1.1699	0.512283	62.3119	0.1
Motif7	518	12912	16476	15368	Creb1	Jun	Hmox1	5.17413	5.10685	5.98768	3.78657	1.36375	2.31885	8.02759	1164.31	191.11	288.322	137.272	46.4909	608.656	609.952	14.982	2.44328	25.2418	13.7052	6.05315	262.857	47.4858
Motif7	519	12912	16476	15446	Creb1	Jun	Hpgd	5.17413	5.10685	5.98768	3.78657	1.36375	2.31885	8.02759	1164.31	191.11	288.322	137.272	46.4909	608.656	609.952	0.910015	0.504112	3.21966	0.621645	0.268245	6.5712	0.105878
Motif7	520	12912	16476	15894	Creb1	Jun	Icam1	5.17413	5.10685	5.98768	3.78657	1.36375	2.31885	8.02759	1164.31	191.11	288.322	137.272	46.4909	608.656	609.952	6.0287	3.04833	6.70103	0.155897	0.387922	528.195	166.507
Motif7	521	12912	16476	15903	Creb1	Jun	Id3	5.17413	5.10685	5.98768	3.78657	1.36375	2.31885	8.02759	1164.31	191.11	288.322	137.272	46.4909	608.656	609.952	218.761	11.9072	24.1286	7.12062	9.38017	4.88874	99.1945
Motif7	522	12912	16476	16007	Creb1	Jun	Cyr61	5.17413	5.10685	5.98768	3.78657	1.36375	2.31885	8.02759	1164.31	191.11	288.322	137.272	46.4909	608.656	609.952	842.292	27.7727	55.0122	5.26233	0.966686	20.7928	408.12
Motif7	523	12912	16476	16502	Creb1	Jun	Kcnc1	5.17413	5.10685	5.98768	3.78657	1.36375	2.31885	8.02759	1164.31	191.11	288.322	137.272	46.4909	608.656	609.952	1.26696	12.7773	4.12887	1.73178	0.400089	0.259206	0.1
Motif7	524	12912	16476	16779	Creb1	Jun	Lamb2	5.17413	5.10685	5.98768	3.78657	1.36375	2.31885	8.02759	1164.31	191.11	288.322	137.272	46.4909	608.656	609.952	30.0508	1.42056	2.47372	0.1	0.463487	13.4909	54.0566
Motif7	525	12912	16476	16913	Creb1	Jun	Psmb8	5.17413	5.10685	5.98768	3.78657	1.36375	2.31885	8.02759	1164.31	191.11	288.322	137.272	46.4909	608.656	609.952	0.311158	0.347529	3.75827	0.535359	0.485434	48.4732	9.15972
Motif7	526	12912	16476	17873	Creb1	Jun	Gadd45b	5.17413	5.10685	5.98768	3.78657	1.36375	2.31885	8.02759	1164.31	191.11	288.322	137.272	46.4909	608.656	609.952	77.7266	27.3702	14.598	21.2672	18.531	420.567	73.3209
Motif7	527	12912	16476	18024	Creb1	Jun	Nfe2l2	5.17413	5.10685	5.98768	3.78657	1.36375	2.31885	8.02759	1164.31	191.11	288.322	137.272	46.4909	608.656	609.952	11.8785	2.10439	3.21702	2.22825	4.96739	55.7299	47.471
Motif7	528	12912	16476	18619	Creb1	Jun	Penk	5.17413	5.10685	5.98768	3.78657	1.36375	2.31885	8.02759	1164.31	191.11	288.322	137.272	46.4909	608.656	609.952	0.202015	18.5007	0.928532	0.105517	0.548945	0.51672	0.313381
Motif7	529	12912	16476	18791	Creb1	Jun	Plat	5.17413	5.10685	5.98768	3.78657	1.36375	2.31885	8.02759	1164.31	191.11	288.322	137.272	46.4909	608.656	609.952	120.22	13.4918	29.4872	89.2872	78.7872	0.848186	160.943
Motif7	530	12912	16476	18802	Creb1	Jun	Plcd4	5.17413	5.10685	5.98768	3.78657	1.36375	2.31885	8.02759	1164.31	191.11	288.322	137.272	46.4909	608.656	609.952	33.9707	0.704206	1.48499	0.119458	0.450935	0.319377	0.109777
Motif7	531	12912	16476	20229	Creb1	Jun	Sat1	5.17413	5.10685	5.98768	3.78657	1.36375	2.31885	8.02759	1164.31	191.11	288.322	137.272	46.4909	608.656	609.952	159.821	9.82689	40.8892	19.3887	17.2562	459.134	255.19
Motif7	532	12912	16476	20302	Creb1	Jun	Ccl3	5.17413	5.10685	5.98768	3.78657	1.36375	2.31885	8.02759	1164.31	191.11	288.322	137.272	46.4909	608.656	609.952	1.33202	1.62833	47.016	0.9842	1.64107	2453.9	1.11371
Motif7	533	12912	16476	20393	Creb1	Jun	Sgk1	5.17413	5.10685	5.98768	3.78657	1.36375	2.31885	8.02759	1164.31	191.11	288.322	137.272	46.4909	608.656	609.952	11.5898	16.882	113.085	85.352	24.4374	1050.75	303.431
Motif7	534	12912	16476	20440	Creb1	Jun	St6gal1	5.17413	5.10685	5.98768	3.78657	1.36375	2.31885	8.02759	1164.31	191.11	288.322	137.272	46.4909	608.656	609.952	6.40296	4.42125	13.7262	4.78449	5.84168	12.442	13.5738
Motif7	535	12912	16476	20750	Creb1	Jun	Spp1	5.17413	5.10685	5.98768	3.78657	1.36375	2.31885	8.02759	1164.31	191.11	288.322	137.272	46.4909	608.656	609.952	0.234208	0.200886	0.583441	0.132101	0.619237	6.55393	0.12399
Motif7	536	12912	16476	21391	Creb1	Jun	Tbxas1	5.17413	5.10685	5.98768	3.78657	1.36375	2.31885	8.02759	1164.31	191.11	288.322	137.272	46.4909	608.656	609.952	0.1	0.242481	3.66263	0.266139	0.724021	116.906	0.100324
Motif7	537	12912	16476	21417	Creb1	Jun	Zeb1	5.17413	5.10685	5.98768	3.78657	1.36375	2.31885	8.02759	1164.31	191.11	288.322	137.272	46.4909	608.656	609.952	37.2924	9.51148	35.9823	7.25938	0.566715	2.51	19.8535
Motif7	538	12912	16476	21803	Creb1	Jun	Tgfb1	5.17413	5.10685	5.98768	3.78657	1.36375	2.31885	8.02759	1164.31	191.11	288.322	137.272	46.4909	608.656	609.952	1.03034	0.496899	7.73211	0.490779	1.01554	252.311	45.2314
Motif7	539	12912	16476	21813	Creb1	Jun	Tgfbr2	5.17413	5.10685	5.98768	3.78657	1.36375	2.31885	8.02759	1164.31	191.11	288.322	137.272	46.4909	608.656	609.952	1.21262	1.25291	4.48761	0.160136	0.285827	60.0126	57.8355
Motif7	540	12912	16476	21823	Creb1	Jun	Th	5.17413	5.10685	5.98768	3.78657	1.36375	2.31885	8.02759	1164.31	191.11	288.322	137.272	46.4909	608.656	609.952	0.1	4.21576	0.1	0.1	0.106525	0.1	0.269516
Motif7	541	12912	16476	22228	Creb1	Jun	Ucp2	5.17413	5.10685	5.98768	3.78657	1.36375	2.31885	8.02759	1164.31	191.11	288.322	137.272	46.4909	608.656	609.952	2.0502	2.25879	14.5461	1.27351	2.2945	320.096	54.446
Motif7	542	12912	16476	22329	Creb1	Jun	Vcam1	5.17413	5.10685	5.98768	3.78657	1.36375	2.31885	8.02759	1164.31	191.11	288.322	137.272	46.4909	608.656	609.952	190.683	7.50934	27.1089	3.07058	0.937811	5.99967	6.31801
Motif7	543	12912	16476	22352	Creb1	Jun	Vim	5.17413	5.10685	5.98768	3.78657	1.36375	2.31885	8.02759	1164.31	191.11	288.322	137.272	46.4909	608.656	609.952	63.0815	11.2729	22.5417	2.74262	1.48659	15.1848	583.873
Motif7	544	12912	16476	22695	Creb1	Jun	Zfp36	5.17413	5.10685	5.98768	3.78657	1.36375	2.31885	8.02759	1164.31	191.11	288.322	137.272	46.4909	608.656	609.952	153.25	18.504	64.9072	9.35787	14.6806	2375.43	355.385
Motif7	545	12912	16476	23882	Creb1	Jun	Gadd45g	5.17413	5.10685	5.98768	3.78657	1.36375	2.31885	8.02759	1164.31	191.11	288.322	137.272	46.4909	608.656	609.952	178.287	35.3812	17.8677	44.1449	33.1644	88.0289	29.5099
Motif7	546	12912	16476	26362	Creb1	Jun	Axl	5.17413	5.10685	5.98768	3.78657	1.36375	2.31885	8.02759	1164.31	191.11	288.322	137.272	46.4909	608.656	609.952	37.3384	2.24165	11.1954	1.8986	1.28135	5.5	4.24469
Motif7	547	12912	16476	56637	Creb1	Jun	Gsk3b	5.17413	5.10685	5.98768	3.78657	1.36375	2.31885	8.02759	1164.31	191.11	288.322	137.272	46.4909	608.656	609.952	22.3831	38.6851	18.2567	15.0651	3.97328	4.19219	13.613
Motif7	548	12912	16476	67963	Creb1	Jun	Npc2	5.17413	5.10685	5.98768	3.78657	1.36375	2.31885	8.02759	1164.31	191.11	288.322	137.272	46.4909	608.656	609.952	34.7451	19.1758	44.468	101.14	162.144	305.83	59.6066
Motif7	549	12912	16476	67972	Creb1	Jun	Atp2b1	5.17413	5.10685	5.98768	3.78657	1.36375	2.31885	8.02759	1164.31	191.11	288.322	137.272	46.4909	608.656	609.952	12.8209	25.4415	13.2873	7.01565	3.01067	5.16227	9.28432
Motif7	550	12912	16476	74011	Creb1	Jun	Slc25a27	5.17413	5.10685	5.98768	3.78657	1.36375	2.31885	8.02759	1164.31	191.11	288.322	137.272	46.4909	608.656	609.952	4.2323	27.0298	7.56173	4.65726	7.39567	0.275471	0.697194
Motif7	551	12912	16476	98878	Creb1	Jun	Ehd4	5.17413	5.10685	5.98768	3.78657	1.36375	2.31885	8.02759	1164.31	191.11	288.322	137.272	46.4909	608.656	609.952	0.669226	1.66054	4.76068	3.19429	2.93392	37.4631	13.1057
Motif7	552	12912	16476	140919	Creb1	Jun	Slc17a6	5.17413	5.10685	5.98768	3.78657	1.36375	2.31885	8.02759	1164.31	191.11	288.322	137.272	46.4909	608.656	609.952	0.130613	61.8185	0.132265	0.1	0.1	0.1	0.164314
Motif7	553	12912	16476	208715	Creb1	Jun	Hmgcs1	5.17413	5.10685	5.98768	3.78657	1.36375	2.31885	8.02759	1164.31	191.11	288.322	137.272	46.4909	608.656	609.952	0.1	0.1	0.1	0.1	0.1	0.1	0.1
Motif7	554	12912	18024	11910	Creb1	Nfe2l2	Atf3	5.17413	5.10685	5.98768	3.78657	1.36375	2.31885	8.02759	11.8785	2.10439	3.21702	2.22825	4.96739	55.7299	47.471	151.863	12.7112	61.8804	7.07691	8.96124	1217.34	508.871
Motif7	555	12912	18024	12524	Creb1	Nfe2l2	Cd86	5.17413	5.10685	5.98768	3.78657	1.36375	2.31885	8.02759	11.8785	2.10439	3.21702	2.22825	4.96739	55.7299	47.471	0.1	0.128689	3.75693	0.109829	0.248375	53.0453	0.1
Motif7	556	12912	18024	13032	Creb1	Nfe2l2	Ctsc	5.17413	5.10685	5.98768	3.78657	1.36375	2.31885	8.02759	11.8785	2.10439	3.21702	2.22825	4.96739	55.7299	47.471	23.9528	1.0728	5.05144	0.376942	0.46366	50.0041	17.7742
Motif7	557	12912	18024	14580	Creb1	Nfe2l2	Gfap	5.17413	5.10685	5.98768	3.78657	1.36375	2.31885	8.02759	11.8785	2.10439	3.21702	2.22825	4.96739	55.7299	47.471	126.904	5.88167	6.35398	4.25725	18.4244	6.95014	3.55669
Motif7	558	12912	18024	15368	Creb1	Nfe2l2	Hmox1	5.17413	5.10685	5.98768	3.78657	1.36375	2.31885	8.02759	11.8785	2.10439	3.21702	2.22825	4.96739	55.7299	47.471	14.982	2.44328	25.2418	13.7052	6.05315	262.857	47.4858
Motif7	559	12912	18024	20229	Creb1	Nfe2l2	Sat1	5.17413	5.10685	5.98768	3.78657	1.36375	2.31885	8.02759	11.8785	2.10439	3.21702	2.22825	4.96739	55.7299	47.471	159.821	9.82689	40.8892	19.3887	17.2562	459.134	255.19
Motif7	560	12912	18024	20787	Creb1	Nfe2l2	Srebf1	5.17413	5.10685	5.98768	3.78657	1.36375	2.31885	8.02759	11.8785	2.10439	3.21702	2.22825	4.96739	55.7299	47.471	83.0522	8.71554	22.2585	11.8189	9.19429	16.5964	10.2675
Motif7	561	12912	18024	21391	Creb1	Nfe2l2	Tbxas1	5.17413	5.10685	5.98768	3.78657	1.36375	2.31885	8.02759	11.8785	2.10439	3.21702	2.22825	4.96739	55.7299	47.471	0.1	0.242481	3.66263	0.266139	0.724021	116.906	0.100324
Motif7	562	12912	18024	21803	Creb1	Nfe2l2	Tgfb1	5.17413	5.10685	5.98768	3.78657	1.36375	2.31885	8.02759	11.8785	2.10439	3.21702	2.22825	4.96739	55.7299	47.471	1.03034	0.496899	7.73211	0.490779	1.01554	252.311	45.2314
Motif7	563	12912	18024	21823	Creb1	Nfe2l2	Th	5.17413	5.10685	5.98768	3.78657	1.36375	2.31885	8.02759	11.8785	2.10439	3.21702	2.22825	4.96739	55.7299	47.471	0.1	4.21576	0.1	0.1	0.106525	0.1	0.269516
Motif7	564	12912	18024	22329	Creb1	Nfe2l2	Vcam1	5.17413	5.10685	5.98768	3.78657	1.36375	2.31885	8.02759	11.8785	2.10439	3.21702	2.22825	4.96739	55.7299	47.471	190.683	7.50934	27.1089	3.07058	0.937811	5.99967	6.31801
Motif7	565	12912	18024	23882	Creb1	Nfe2l2	Gadd45g	5.17413	5.10685	5.98768	3.78657	1.36375	2.31885	8.02759	11.8785	2.10439	3.21702	2.22825	4.96739	55.7299	47.471	178.287	35.3812	17.8677	44.1449	33.1644	88.0289	29.5099
Motif7	566	12912	20787	11303	Creb1	Srebf1	Abca1	5.17413	5.10685	5.98768	3.78657	1.36375	2.31885	8.02759	83.0522	8.71554	22.2585	11.8189	9.19429	16.5964	10.2675	67.5195	3.23183	15.5394	5.78763	0.302847	8.48766	48.3712
Motif7	567	12912	20787	11758	Creb1	Srebf1	Prdx6	5.17413	5.10685	5.98768	3.78657	1.36375	2.31885	8.02759	83.0522	8.71554	22.2585	11.8189	9.19429	16.5964	10.2675	164.681	15.1637	87.1273	35.8156	65.7386	22.479	29.4222
Motif7	568	12912	20787	11816	Creb1	Srebf1	Apoe	5.17413	5.10685	5.98768	3.78657	1.36375	2.31885	8.02759	83.0522	8.71554	22.2585	11.8189	9.19429	16.5964	10.2675	3006.18	200.447	1175.7	142.123	216.084	2460.25	133.118
Motif7	569	12912	20787	11910	Creb1	Srebf1	Atf3	5.17413	5.10685	5.98768	3.78657	1.36375	2.31885	8.02759	83.0522	8.71554	22.2585	11.8189	9.19429	16.5964	10.2675	151.863	12.7112	61.8804	7.07691	8.96124	1217.34	508.871
Motif7	570	12912	20787	15277	Creb1	Srebf1	Hk2	5.17413	5.10685	5.98768	3.78657	1.36375	2.31885	8.02759	83.0522	8.71554	22.2585	11.8189	9.19429	16.5964	10.2675	4.46089	0.393443	6.06445	1.1699	0.512283	62.3119	0.1
Motif7	571	12912	20787	15368	Creb1	Srebf1	Hmox1	5.17413	5.10685	5.98768	3.78657	1.36375	2.31885	8.02759	83.0522	8.71554	22.2585	11.8189	9.19429	16.5964	10.2675	14.982	2.44328	25.2418	13.7052	6.05315	262.857	47.4858
Motif7	572	12912	20787	18858	Creb1	Srebf1	Pmp22	5.17413	5.10685	5.98768	3.78657	1.36375	2.31885	8.02759	83.0522	8.71554	22.2585	11.8189	9.19429	16.5964	10.2675	48.4176	2.8053	53.4507	6.85001	9.41449	421.33	45.5283
Motif7	573	12912	20787	19144	Creb1	Srebf1	Klk6	5.17413	5.10685	5.98768	3.78657	1.36375	2.31885	8.02759	83.0522	8.71554	22.2585	11.8189	9.19429	16.5964	10.2675	0.1	0.1	0.1	4.15892	19.7843	0.1	0.1
Motif7	574	12912	20787	21803	Creb1	Srebf1	Tgfb1	5.17413	5.10685	5.98768	3.78657	1.36375	2.31885	8.02759	83.0522	8.71554	22.2585	11.8189	9.19429	16.5964	10.2675	1.03034	0.496899	7.73211	0.490779	1.01554	252.311	45.2314
Motif7	575	12912	20787	22041	Creb1	Srebf1	Trf	5.17413	5.10685	5.98768	3.78657	1.36375	2.31885	8.02759	83.0522	8.71554	22.2585	11.8189	9.19429	16.5964	10.2675	0.769022	0.766741	27.5013	414.776	1914	685.582	84.9364
Motif7	576	12912	20787	22228	Creb1	Srebf1	Ucp2	5.17413	5.10685	5.98768	3.78657	1.36375	2.31885	8.02759	83.0522	8.71554	22.2585	11.8189	9.19429	16.5964	10.2675	2.0502	2.25879	14.5461	1.27351	2.2945	320.096	54.446
Motif7	577	12912	20787	50790	Creb1	Srebf1	Acsl4	5.17413	5.10685	5.98768	3.78657	1.36375	2.31885	8.02759	83.0522	8.71554	22.2585	11.8189	9.19429	16.5964	10.2675	9.90805	12.5885	6.03108	4.21585	1.70228	3.49493	3.92595
Motif7	578	12912	20787	67963	Creb1	Srebf1	Npc2	5.17413	5.10685	5.98768	3.78657	1.36375	2.31885	8.02759	83.0522	8.71554	22.2585	11.8189	9.19429	16.5964	10.2675	34.7451	19.1758	44.468	101.14	162.144	305.83	59.6066
Motif7	579	12912	20787	208715	Creb1	Srebf1	Hmgcs1	5.17413	5.10685	5.98768	3.78657	1.36375	2.31885	8.02759	83.0522	8.71554	22.2585	11.8189	9.19429	16.5964	10.2675	0.1	0.1	0.1	0.1	0.1	0.1	0.1
Motif7	580	12912	20787	319554	Creb1	Srebf1	Idi1	5.17413	5.10685	5.98768	3.78657	1.36375	2.31885	8.02759	83.0522	8.71554	22.2585	11.8189	9.19429	16.5964	10.2675	140.442	31.8853	29.1297	66.7626	53.895	1.4549	7.79717
Motif7	581	12912	20848	12443	Creb1	Stat3	Ccnd1	5.17413	5.10685	5.98768	3.78657	1.36375	2.31885	8.02759	44.9043	20.0383	27.2671	17.0924	14.6499	50.6264	28.6014	39.0367	3.74527	70.4731	8.64873	0.970035	33.4878	73.1324
Motif7	582	12912	20848	12524	Creb1	Stat3	Cd86	5.17413	5.10685	5.98768	3.78657	1.36375	2.31885	8.02759	44.9043	20.0383	27.2671	17.0924	14.6499	50.6264	28.6014	0.1	0.128689	3.75693	0.109829	0.248375	53.0453	0.1
Motif7	583	12912	20848	12527	Creb1	Stat3	Cd9	5.17413	5.10685	5.98768	3.78657	1.36375	2.31885	8.02759	44.9043	20.0383	27.2671	17.0924	14.6499	50.6264	28.6014	266.985	26.4037	398.135	808.13	239.601	325.866	25.8167
Motif7	584	12912	20848	12609	Creb1	Stat3	Cebpd	5.17413	5.10685	5.98768	3.78657	1.36375	2.31885	8.02759	44.9043	20.0383	27.2671	17.0924	14.6499	50.6264	28.6014	16.8811	1.78789	4.67185	0.502954	0.381991	17.9331	35.0335
Motif7	585	12912	20848	13030	Creb1	Stat3	Ctsb	5.17413	5.10685	5.98768	3.78657	1.36375	2.31885	8.02759	44.9043	20.0383	27.2671	17.0924	14.6499	50.6264	28.6014	84.5465	65.1726	133.26	160.702	95.4872	1032.76	55.3566
Motif7	586	12912	20848	13032	Creb1	Stat3	Ctsc	5.17413	5.10685	5.98768	3.78657	1.36375	2.31885	8.02759	44.9043	20.0383	27.2671	17.0924	14.6499	50.6264	28.6014	23.9528	1.0728	5.05144	0.376942	0.46366	50.0041	17.7742
Motif7	587	12912	20848	13039	Creb1	Stat3	Ctsl	5.17413	5.10685	5.98768	3.78657	1.36375	2.31885	8.02759	44.9043	20.0383	27.2671	17.0924	14.6499	50.6264	28.6014	167.898	43.8297	75.7038	326.849	112.064	224.761	246.351
Motif7	588	12912	20848	13197	Creb1	Stat3	Gadd45a	5.17413	5.10685	5.98768	3.78657	1.36375	2.31885	8.02759	44.9043	20.0383	27.2671	17.0924	14.6499	50.6264	28.6014	14.3047	2.8892	8.57867	14.1745	5.48397	4.36471	32.0779
Motif7	589	12912	20848	14580	Creb1	Stat3	Gfap	5.17413	5.10685	5.98768	3.78657	1.36375	2.31885	8.02759	44.9043	20.0383	27.2671	17.0924	14.6499	50.6264	28.6014	126.904	5.88167	6.35398	4.25725	18.4244	6.95014	3.55669
Motif7	590	12912	20848	15170	Creb1	Stat3	Ptpn6	5.17413	5.10685	5.98768	3.78657	1.36375	2.31885	8.02759	44.9043	20.0383	27.2671	17.0924	14.6499	50.6264	28.6014	0.233326	0.302476	4.33502	0.298363	0.789342	114.985	0.213816
Motif7	591	12912	20848	15277	Creb1	Stat3	Hk2	5.17413	5.10685	5.98768	3.78657	1.36375	2.31885	8.02759	44.9043	20.0383	27.2671	17.0924	14.6499	50.6264	28.6014	4.46089	0.393443	6.06445	1.1699	0.512283	62.3119	0.1
Motif7	592	12912	20848	15368	Creb1	Stat3	Hmox1	5.17413	5.10685	5.98768	3.78657	1.36375	2.31885	8.02759	44.9043	20.0383	27.2671	17.0924	14.6499	50.6264	28.6014	14.982	2.44328	25.2418	13.7052	6.05315	262.857	47.4858
Motif7	593	12912	20848	15894	Creb1	Stat3	Icam1	5.17413	5.10685	5.98768	3.78657	1.36375	2.31885	8.02759	44.9043	20.0383	27.2671	17.0924	14.6499	50.6264	28.6014	6.0287	3.04833	6.70103	0.155897	0.387922	528.195	166.507
Motif7	594	12912	20848	15957	Creb1	Stat3	Ifit1	5.17413	5.10685	5.98768	3.78657	1.36375	2.31885	8.02759	44.9043	20.0383	27.2671	17.0924	14.6499	50.6264	28.6014	0.122593	0.1	0.1	0.1	0.1	0.14111	0.28401
Motif7	595	12912	20848	16007	Creb1	Stat3	Cyr61	5.17413	5.10685	5.98768	3.78657	1.36375	2.31885	8.02759	44.9043	20.0383	27.2671	17.0924	14.6499	50.6264	28.6014	842.292	27.7727	55.0122	5.26233	0.966686	20.7928	408.12
Motif7	596	12912	20848	16912	Creb1	Stat3	Psmb9	5.17413	5.10685	5.98768	3.78657	1.36375	2.31885	8.02759	44.9043	20.0383	27.2671	17.0924	14.6499	50.6264	28.6014	0.261877	0.240114	2.13914	0.375034	0.284629	19.6256	9.74957
Motif7	597	12912	20848	16913	Creb1	Stat3	Psmb8	5.17413	5.10685	5.98768	3.78657	1.36375	2.31885	8.02759	44.9043	20.0383	27.2671	17.0924	14.6499	50.6264	28.6014	0.311158	0.347529	3.75827	0.535359	0.485434	48.4732	9.15972
Motif7	598	12912	20848	17210	Creb1	Stat3	Mcl1	5.17413	5.10685	5.98768	3.78657	1.36375	2.31885	8.02759	44.9043	20.0383	27.2671	17.0924	14.6499	50.6264	28.6014	93.777	36.0933	43.1216	32.8206	23.3271	340.956	211.955
Motif7	599	12912	20848	17873	Creb1	Stat3	Gadd45b	5.17413	5.10685	5.98768	3.78657	1.36375	2.31885	8.02759	44.9043	20.0383	27.2671	17.0924	14.6499	50.6264	28.6014	77.7266	27.3702	14.598	21.2672	18.531	420.567	73.3209
Motif7	600	12912	20848	20393	Creb1	Stat3	Sgk1	5.17413	5.10685	5.98768	3.78657	1.36375	2.31885	8.02759	44.9043	20.0383	27.2671	17.0924	14.6499	50.6264	28.6014	11.5898	16.882	113.085	85.352	24.4374	1050.75	303.431
Motif7	601	12912	20848	20750	Creb1	Stat3	Spp1	5.17413	5.10685	5.98768	3.78657	1.36375	2.31885	8.02759	44.9043	20.0383	27.2671	17.0924	14.6499	50.6264	28.6014	0.234208	0.200886	0.583441	0.132101	0.619237	6.55393	0.12399
Motif7	602	12912	20848	20787	Creb1	Stat3	Srebf1	5.17413	5.10685	5.98768	3.78657	1.36375	2.31885	8.02759	44.9043	20.0383	27.2671	17.0924	14.6499	50.6264	28.6014	83.0522	8.71554	22.2585	11.8189	9.19429	16.5964	10.2675
Motif7	603	12912	20848	21803	Creb1	Stat3	Tgfb1	5.17413	5.10685	5.98768	3.78657	1.36375	2.31885	8.02759	44.9043	20.0383	27.2671	17.0924	14.6499	50.6264	28.6014	1.03034	0.496899	7.73211	0.490779	1.01554	252.311	45.2314
Motif7	604	12912	20848	22352	Creb1	Stat3	Vim	5.17413	5.10685	5.98768	3.78657	1.36375	2.31885	8.02759	44.9043	20.0383	27.2671	17.0924	14.6499	50.6264	28.6014	63.0815	11.2729	22.5417	2.74262	1.48659	15.1848	583.873
Motif7	605	12912	20848	22695	Creb1	Stat3	Zfp36	5.17413	5.10685	5.98768	3.78657	1.36375	2.31885	8.02759	44.9043	20.0383	27.2671	17.0924	14.6499	50.6264	28.6014	153.25	18.504	64.9072	9.35787	14.6806	2375.43	355.385
Motif7	606	12912	20848	23882	Creb1	Stat3	Gadd45g	5.17413	5.10685	5.98768	3.78657	1.36375	2.31885	8.02759	44.9043	20.0383	27.2671	17.0924	14.6499	50.6264	28.6014	178.287	35.3812	17.8677	44.1449	33.1644	88.0289	29.5099
Motif7	607	12914	12606	12702	Crebbp	Cebpa	Socs3	8.6113	9.73941	6.57428	4.85915	0.859414	2.03251	4.06438	2.5068	19.9774	15.0504	1.62269	0.916773	355.147	0.950628	104.658	33.4415	27.2687	5.89069	7.63423	481.077	34.5331
Motif7	608	12914	12606	12767	Crebbp	Cebpa	Cxcr4	8.6113	9.73941	6.57428	4.85915	0.859414	2.03251	4.06438	2.5068	19.9774	15.0504	1.62269	0.916773	355.147	0.950628	4.00625	35.1365	3.7398	0.937169	1.65872	7.9833	61.2787
Motif7	609	12914	12606	12977	Crebbp	Cebpa	Csf1	8.6113	9.73941	6.57428	4.85915	0.859414	2.03251	4.06438	2.5068	19.9774	15.0504	1.62269	0.916773	355.147	0.950628	19.8163	7.95311	13.1707	13.9589	20.4754	198.42	15.373
Motif7	610	12914	12606	13011	Crebbp	Cebpa	Cst7	8.6113	9.73941	6.57428	4.85915	0.859414	2.03251	4.06438	2.5068	19.9774	15.0504	1.62269	0.916773	355.147	0.950628	0.105634	0.1	0.405377	0.1	0.102895	10.3912	0.1
Motif7	611	12914	12606	16476	Crebbp	Cebpa	Jun	8.6113	9.73941	6.57428	4.85915	0.859414	2.03251	4.06438	2.5068	19.9774	15.0504	1.62269	0.916773	355.147	0.950628	1164.31	191.11	288.322	137.272	46.4909	608.656	609.952
Motif7	612	12914	12606	20971	Crebbp	Cebpa	Sdc4	8.6113	9.73941	6.57428	4.85915	0.859414	2.03251	4.06438	2.5068	19.9774	15.0504	1.62269	0.916773	355.147	0.950628	68.4904	2.62363	10.1024	0.609097	2.68884	128.891	3.42853
Motif7	613	12914	12606	21823	Crebbp	Cebpa	Th	8.6113	9.73941	6.57428	4.85915	0.859414	2.03251	4.06438	2.5068	19.9774	15.0504	1.62269	0.916773	355.147	0.950628	0.1	4.21576	0.1	0.1	0.106525	0.1	0.269516
Motif7	614	12914	12606	56508	Crebbp	Cebpa	Rapgef4	8.6113	9.73941	6.57428	4.85915	0.859414	2.03251	4.06438	2.5068	19.9774	15.0504	1.62269	0.916773	355.147	0.950628	1.61068	5.91503	5.11591	20.2877	59.3513	2.40796	25.6867
Motif7	615	12914	12606	72287	Crebbp	Cebpa	Plekhf1	8.6113	9.73941	6.57428	4.85915	0.859414	2.03251	4.06438	2.5068	19.9774	15.0504	1.62269	0.916773	355.147	0.950628	5.03371	0.361772	4.99061	5.53038	3.05895	0.455464	0.594242
Motif7	616	12914	16476	11600	Crebbp	Jun	Angpt1	8.6113	9.73941	6.57428	4.85915	0.859414	2.03251	4.06438	1164.31	191.11	288.322	137.272	46.4909	608.656	609.952	6.09192	16.2306	0.353149	0.142443	0.115542	0.1	0.248777
Motif7	617	12914	16476	12443	Crebbp	Jun	Ccnd1	8.6113	9.73941	6.57428	4.85915	0.859414	2.03251	4.06438	1164.31	191.11	288.322	137.272	46.4909	608.656	609.952	39.0367	3.74527	70.4731	8.64873	0.970035	33.4878	73.1324
Motif7	618	12914	16476	12505	Crebbp	Jun	Cd44	8.6113	9.73941	6.57428	4.85915	0.859414	2.03251	4.06438	1164.31	191.11	288.322	137.272	46.4909	608.656	609.952	16.0639	2.24648	0.574021	0.1	0.17193	2.00939	0.264963
Motif7	619	12914	16476	12702	Crebbp	Jun	Socs3	8.6113	9.73941	6.57428	4.85915	0.859414	2.03251	4.06438	1164.31	191.11	288.322	137.272	46.4909	608.656	609.952	104.658	33.4415	27.2687	5.89069	7.63423	481.077	34.5331
Motif7	620	12914	16476	12767	Crebbp	Jun	Cxcr4	8.6113	9.73941	6.57428	4.85915	0.859414	2.03251	4.06438	1164.31	191.11	288.322	137.272	46.4909	608.656	609.952	4.00625	35.1365	3.7398	0.937169	1.65872	7.9833	61.2787
Motif7	621	12914	16476	12977	Crebbp	Jun	Csf1	8.6113	9.73941	6.57428	4.85915	0.859414	2.03251	4.06438	1164.31	191.11	288.322	137.272	46.4909	608.656	609.952	19.8163	7.95311	13.1707	13.9589	20.4754	198.42	15.373
Motif7	622	12914	16476	14667	Crebbp	Jun	Gm2a	8.6113	9.73941	6.57428	4.85915	0.859414	2.03251	4.06438	1164.31	191.11	288.322	137.272	46.4909	608.656	609.952	43.5347	8.39414	201.956	72.6317	17.8943	70.8849	9.29721
Motif7	623	12914	16476	16007	Crebbp	Jun	Cyr61	8.6113	9.73941	6.57428	4.85915	0.859414	2.03251	4.06438	1164.31	191.11	288.322	137.272	46.4909	608.656	609.952	842.292	27.7727	55.0122	5.26233	0.966686	20.7928	408.12
Motif7	624	12914	16476	16403	Crebbp	Jun	Itga6	8.6113	9.73941	6.57428	4.85915	0.859414	2.03251	4.06438	1164.31	191.11	288.322	137.272	46.4909	608.656	609.952	47.5375	2.83613	3.17056	0.298441	0.257236	15.0942	22.312
Motif7	625	12914	16476	18024	Crebbp	Jun	Nfe2l2	8.6113	9.73941	6.57428	4.85915	0.859414	2.03251	4.06438	1164.31	191.11	288.322	137.272	46.4909	608.656	609.952	11.8785	2.10439	3.21702	2.22825	4.96739	55.7299	47.471
Motif7	626	12914	16476	19039	Crebbp	Jun	Lgals3bp	8.6113	9.73941	6.57428	4.85915	0.859414	2.03251	4.06438	1164.31	191.11	288.322	137.272	46.4909	608.656	609.952	4.64405	2.23042	1.8879	0.266292	0.341659	24.8382	8.65756
Motif7	627	12914	16476	20440	Crebbp	Jun	St6gal1	8.6113	9.73941	6.57428	4.85915	0.859414	2.03251	4.06438	1164.31	191.11	288.322	137.272	46.4909	608.656	609.952	6.40296	4.42125	13.7262	4.78449	5.84168	12.442	13.5738
Motif7	628	12914	16476	20716	Crebbp	Jun	Serpina3n	8.6113	9.73941	6.57428	4.85915	0.859414	2.03251	4.06438	1164.31	191.11	288.322	137.272	46.4909	608.656	609.952	9.0755	4.58565	17.6743	3.20544	1.69162	0.368829	0.429205
Motif7	629	12914	16476	20971	Crebbp	Jun	Sdc4	8.6113	9.73941	6.57428	4.85915	0.859414	2.03251	4.06438	1164.31	191.11	288.322	137.272	46.4909	608.656	609.952	68.4904	2.62363	10.1024	0.609097	2.68884	128.891	3.42853
Motif7	630	12914	16476	21356	Crebbp	Jun	Tapbp	8.6113	9.73941	6.57428	4.85915	0.859414	2.03251	4.06438	1164.31	191.11	288.322	137.272	46.4909	608.656	609.952	7.80451	10.2703	9.48878	5.07522	3.7414	83.6202	18.978
Motif7	631	12914	16476	21823	Crebbp	Jun	Th	8.6113	9.73941	6.57428	4.85915	0.859414	2.03251	4.06438	1164.31	191.11	288.322	137.272	46.4909	608.656	609.952	0.1	4.21576	0.1	0.1	0.106525	0.1	0.269516
Motif7	632	12914	16476	22288	Crebbp	Jun	Utrn	8.6113	9.73941	6.57428	4.85915	0.859414	2.03251	4.06438	1164.31	191.11	288.322	137.272	46.4909	608.656	609.952	5.57021	5.81792	2.40739	0.572477	0.780616	0.214054	18.6069
Motif7	633	12914	16476	22329	Crebbp	Jun	Vcam1	8.6113	9.73941	6.57428	4.85915	0.859414	2.03251	4.06438	1164.31	191.11	288.322	137.272	46.4909	608.656	609.952	190.683	7.50934	27.1089	3.07058	0.937811	5.99967	6.31801
Motif7	634	12914	16476	56508	Crebbp	Jun	Rapgef4	8.6113	9.73941	6.57428	4.85915	0.859414	2.03251	4.06438	1164.31	191.11	288.322	137.272	46.4909	608.656	609.952	1.61068	5.91503	5.11591	20.2877	59.3513	2.40796	25.6867
Motif7	635	12914	16476	208715	Crebbp	Jun	Hmgcs1	8.6113	9.73941	6.57428	4.85915	0.859414	2.03251	4.06438	1164.31	191.11	288.322	137.272	46.4909	608.656	609.952	0.1	0.1	0.1	0.1	0.1	0.1	0.1
Motif7	636	12914	18024	12702	Crebbp	Nfe2l2	Socs3	8.6113	9.73941	6.57428	4.85915	0.859414	2.03251	4.06438	11.8785	2.10439	3.21702	2.22825	4.96739	55.7299	47.471	104.658	33.4415	27.2687	5.89069	7.63423	481.077	34.5331
Motif7	637	12914	18024	13058	Crebbp	Nfe2l2	Cybb	8.6113	9.73941	6.57428	4.85915	0.859414	2.03251	4.06438	11.8785	2.10439	3.21702	2.22825	4.96739	55.7299	47.471	0.1	0.107525	0.439295	0.1	0.1	2.85756	0.101274
Motif7	638	12914	18024	20716	Crebbp	Nfe2l2	Serpina3n	8.6113	9.73941	6.57428	4.85915	0.859414	2.03251	4.06438	11.8785	2.10439	3.21702	2.22825	4.96739	55.7299	47.471	9.0755	4.58565	17.6743	3.20544	1.69162	0.368829	0.429205
Motif7	639	12914	18024	20787	Crebbp	Nfe2l2	Srebf1	8.6113	9.73941	6.57428	4.85915	0.859414	2.03251	4.06438	11.8785	2.10439	3.21702	2.22825	4.96739	55.7299	47.471	83.0522	8.71554	22.2585	11.8189	9.19429	16.5964	10.2675
Motif7	640	12914	18024	21823	Crebbp	Nfe2l2	Th	8.6113	9.73941	6.57428	4.85915	0.859414	2.03251	4.06438	11.8785	2.10439	3.21702	2.22825	4.96739	55.7299	47.471	0.1	4.21576	0.1	0.1	0.106525	0.1	0.269516
Motif7	641	12914	18024	22329	Crebbp	Nfe2l2	Vcam1	8.6113	9.73941	6.57428	4.85915	0.859414	2.03251	4.06438	11.8785	2.10439	3.21702	2.22825	4.96739	55.7299	47.471	190.683	7.50934	27.1089	3.07058	0.937811	5.99967	6.31801
Motif7	642	12914	20787	208715	Crebbp	Srebf1	Hmgcs1	8.6113	9.73941	6.57428	4.85915	0.859414	2.03251	4.06438	83.0522	8.71554	22.2585	11.8189	9.19429	16.5964	10.2675	0.1	0.1	0.1	0.1	0.1	0.1	0.1
Motif7	643	12914	20787	223864	Crebbp	Srebf1	Rapgef3	8.6113	9.73941	6.57428	4.85915	0.859414	2.03251	4.06438	83.0522	8.71554	22.2585	11.8189	9.19429	16.5964	10.2675	29.282	2.11066	13.2614	5.08494	6.08173	0.818953	15.6663
Motif7	644	12916	11910	12443	Crem	Atf3	Ccnd1	6.66573	6.72631	3.19951	1.93246	1.96356	3.23345	79.343	151.863	12.7112	61.8804	7.07691	8.96124	1217.34	508.871	39.0367	3.74527	70.4731	8.64873	0.970035	33.4878	73.1324
Motif7	645	12916	12608	11816	Crem	Cebpb	Apoe	6.66573	6.72631	3.19951	1.93246	1.96356	3.23345	79.343	23.0064	4.63157	8.56758	0.893436	1.12883	305.027	8.95597	3006.18	200.447	1175.7	142.123	216.084	2460.25	133.118
Motif7	646	12916	12608	12443	Crem	Cebpb	Ccnd1	6.66573	6.72631	3.19951	1.93246	1.96356	3.23345	79.343	23.0064	4.63157	8.56758	0.893436	1.12883	305.027	8.95597	39.0367	3.74527	70.4731	8.64873	0.970035	33.4878	73.1324
Motif7	647	12916	12608	21823	Crem	Cebpb	Th	6.66573	6.72631	3.19951	1.93246	1.96356	3.23345	79.343	23.0064	4.63157	8.56758	0.893436	1.12883	305.027	8.95597	0.1	4.21576	0.1	0.1	0.106525	0.1	0.269516
Motif7	648	12916	12608	67963	Crem	Cebpb	Npc2	6.66573	6.72631	3.19951	1.93246	1.96356	3.23345	79.343	23.0064	4.63157	8.56758	0.893436	1.12883	305.027	8.95597	34.7451	19.1758	44.468	101.14	162.144	305.83	59.6066
Motif7	649	13555	15903	12125	E2f1	Id3	Bcl2l11	4.00152	2.25643	3.16692	1.3981	1.42337	2.36479	2.11387	218.761	11.9072	24.1286	7.12062	9.38017	4.88874	99.1945	1.05435	2.44614	1.3384	0.763934	0.733472	11.6225	8.33698
Motif7	650	13555	15903	12505	E2f1	Id3	Cd44	4.00152	2.25643	3.16692	1.3981	1.42337	2.36479	2.11387	218.761	11.9072	24.1286	7.12062	9.38017	4.88874	99.1945	16.0639	2.24648	0.574021	0.1	0.17193	2.00939	0.264963
Motif7	651	13555	15903	15894	E2f1	Id3	Icam1	4.00152	2.25643	3.16692	1.3981	1.42337	2.36479	2.11387	218.761	11.9072	24.1286	7.12062	9.38017	4.88874	99.1945	6.0287	3.04833	6.70103	0.155897	0.387922	528.195	166.507
Motif7	652	13555	15903	17873	E2f1	Id3	Gadd45b	4.00152	2.25643	3.16692	1.3981	1.42337	2.36479	2.11387	218.761	11.9072	24.1286	7.12062	9.38017	4.88874	99.1945	77.7266	27.3702	14.598	21.2672	18.531	420.567	73.3209
Motif7	653	13555	18024	13032	E2f1	Nfe2l2	Ctsc	4.00152	2.25643	3.16692	1.3981	1.42337	2.36479	2.11387	11.8785	2.10439	3.21702	2.22825	4.96739	55.7299	47.471	23.9528	1.0728	5.05144	0.376942	0.46366	50.0041	17.7742
Motif7	654	13555	18024	21803	E2f1	Nfe2l2	Tgfb1	4.00152	2.25643	3.16692	1.3981	1.42337	2.36479	2.11387	11.8785	2.10439	3.21702	2.22825	4.96739	55.7299	47.471	1.03034	0.496899	7.73211	0.490779	1.01554	252.311	45.2314
Motif7	655	13555	18024	22329	E2f1	Nfe2l2	Vcam1	4.00152	2.25643	3.16692	1.3981	1.42337	2.36479	2.11387	11.8785	2.10439	3.21702	2.22825	4.96739	55.7299	47.471	190.683	7.50934	27.1089	3.07058	0.937811	5.99967	6.31801
Motif7	656	13555	18024	56615	E2f1	Nfe2l2	Mgst1	4.00152	2.25643	3.16692	1.3981	1.42337	2.36479	2.11387	11.8785	2.10439	3.21702	2.22825	4.96739	55.7299	47.471	18.8016	1.26071	1.16201	0.383516	0.646628	1.15158	12.1067
Motif7	657	13555	18035	12370	E2f1	Nfkbia	Casp8	4.00152	2.25643	3.16692	1.3981	1.42337	2.36479	2.11387	49.5714	13.0909	28.5701	12.4107	5.09778	720.059	418.403	1.29717	0.197094	1.52463	0.101455	0.103721	12.4311	21.862
Motif7	658	13555	18035	12443	E2f1	Nfkbia	Ccnd1	4.00152	2.25643	3.16692	1.3981	1.42337	2.36479	2.11387	49.5714	13.0909	28.5701	12.4107	5.09778	720.059	418.403	39.0367	3.74527	70.4731	8.64873	0.970035	33.4878	73.1324
Motif7	659	13555	18035	13030	E2f1	Nfkbia	Ctsb	4.00152	2.25643	3.16692	1.3981	1.42337	2.36479	2.11387	49.5714	13.0909	28.5701	12.4107	5.09778	720.059	418.403	84.5465	65.1726	133.26	160.702	95.4872	1032.76	55.3566
Motif7	660	13555	18035	14066	E2f1	Nfkbia	F3	4.00152	2.25643	3.16692	1.3981	1.42337	2.36479	2.11387	49.5714	13.0909	28.5701	12.4107	5.09778	720.059	418.403	163.723	6.21663	35.6979	5.16981	1.6236	1.35979	0.83658
Motif7	661	13555	18035	14102	E2f1	Nfkbia	Fas	4.00152	2.25643	3.16692	1.3981	1.42337	2.36479	2.11387	49.5714	13.0909	28.5701	12.4107	5.09778	720.059	418.403	2.68735	0.266363	0.101647	0.1	0.1	4.48606	6.27208
Motif7	662	13555	18035	14667	E2f1	Nfkbia	Gm2a	4.00152	2.25643	3.16692	1.3981	1.42337	2.36479	2.11387	49.5714	13.0909	28.5701	12.4107	5.09778	720.059	418.403	43.5347	8.39414	201.956	72.6317	17.8943	70.8849	9.29721
Motif7	663	13555	18035	15894	E2f1	Nfkbia	Icam1	4.00152	2.25643	3.16692	1.3981	1.42337	2.36479	2.11387	49.5714	13.0909	28.5701	12.4107	5.09778	720.059	418.403	6.0287	3.04833	6.70103	0.155897	0.387922	528.195	166.507
Motif7	664	13555	18035	17873	E2f1	Nfkbia	Gadd45b	4.00152	2.25643	3.16692	1.3981	1.42337	2.36479	2.11387	49.5714	13.0909	28.5701	12.4107	5.09778	720.059	418.403	77.7266	27.3702	14.598	21.2672	18.531	420.567	73.3209
Motif7	665	13555	18035	19734	E2f1	Nfkbia	Rgs16	4.00152	2.25643	3.16692	1.3981	1.42337	2.36479	2.11387	49.5714	13.0909	28.5701	12.4107	5.09778	720.059	418.403	12.4577	8.58332	1.06965	54.2421	10.2046	1.32535	46.5756
Motif7	666	13555	18035	21803	E2f1	Nfkbia	Tgfb1	4.00152	2.25643	3.16692	1.3981	1.42337	2.36479	2.11387	49.5714	13.0909	28.5701	12.4107	5.09778	720.059	418.403	1.03034	0.496899	7.73211	0.490779	1.01554	252.311	45.2314
Motif7	667	13555	18035	22329	E2f1	Nfkbia	Vcam1	4.00152	2.25643	3.16692	1.3981	1.42337	2.36479	2.11387	49.5714	13.0909	28.5701	12.4107	5.09778	720.059	418.403	190.683	7.50934	27.1089	3.07058	0.937811	5.99967	6.31801
Motif7	668	13819	20787	11520	Epas1	Srebf1	Plin2	41.9716	3.58249	47.9178	15.2644	8.15839	0.501556	110.558	83.0522	8.71554	22.2585	11.8189	9.19429	16.5964	10.2675	7.36148	5.81035	14.3508	3.37484	2.63123	58.1203	58.5826
Motif7	669	13819	20787	11676	Epas1	Srebf1	Aldoc	41.9716	3.58249	47.9178	15.2644	8.15839	0.501556	110.558	83.0522	8.71554	22.2585	11.8189	9.19429	16.5964	10.2675	512.119	28.196	206.034	29.9166	75.3821	42.5779	4.75055
Motif7	670	13819	20787	208715	Epas1	Srebf1	Hmgcs1	41.9716	3.58249	47.9178	15.2644	8.15839	0.501556	110.558	83.0522	8.71554	22.2585	11.8189	9.19429	16.5964	10.2675	0.1	0.1	0.1	0.1	0.1	0.1	0.1
Motif7	671	13982	11909	11676	Esr1	Atf2	Aldoc	0.1	0.112429	0.1	0.1	0.1	0.410091	0.10533	13.2563	20.4764	13.3422	10.0109	3.92053	2.55306	10.9123	512.119	28.196	206.034	29.9166	75.3821	42.5779	4.75055
Motif7	672	13982	11909	11747	Esr1	Atf2	Anxa5	0.1	0.112429	0.1	0.1	0.1	0.410091	0.10533	13.2563	20.4764	13.3422	10.0109	3.92053	2.55306	10.9123	15.5096	3.11131	7.36879	9.1731	22.6619	23.2072	106.708
Motif7	673	13982	11909	11816	Esr1	Atf2	Apoe	0.1	0.112429	0.1	0.1	0.1	0.410091	0.10533	13.2563	20.4764	13.3422	10.0109	3.92053	2.55306	10.9123	3006.18	200.447	1175.7	142.123	216.084	2460.25	133.118
Motif7	674	13982	11909	12051	Esr1	Atf2	Bcl3	0.1	0.112429	0.1	0.1	0.1	0.410091	0.10533	13.2563	20.4764	13.3422	10.0109	3.92053	2.55306	10.9123	0.124184	0.1	0.5049	0.1	0.114967	18.037	3.22147
Motif7	675	13982	11909	12484	Esr1	Atf2	Cd24a	0.1	0.112429	0.1	0.1	0.1	0.410091	0.10533	13.2563	20.4764	13.3422	10.0109	3.92053	2.55306	10.9123	13.7647	95.7364	5.34037	0.491824	0.845689	1.60164	29.8947
Motif7	676	13982	11909	12505	Esr1	Atf2	Cd44	0.1	0.112429	0.1	0.1	0.1	0.410091	0.10533	13.2563	20.4764	13.3422	10.0109	3.92053	2.55306	10.9123	16.0639	2.24648	0.574021	0.1	0.17193	2.00939	0.264963
Motif7	677	13982	11909	12702	Esr1	Atf2	Socs3	0.1	0.112429	0.1	0.1	0.1	0.410091	0.10533	13.2563	20.4764	13.3422	10.0109	3.92053	2.55306	10.9123	104.658	33.4415	27.2687	5.89069	7.63423	481.077	34.5331
Motif7	678	13982	11909	12870	Esr1	Atf2	Cp	0.1	0.112429	0.1	0.1	0.1	0.410091	0.10533	13.2563	20.4764	13.3422	10.0109	3.92053	2.55306	10.9123	0.253926	0.209596	13.5268	1.79037	0.107149	1.36955	5.34563
Motif7	679	13982	11909	13051	Esr1	Atf2	Cx3cr1	0.1	0.112429	0.1	0.1	0.1	0.410091	0.10533	13.2563	20.4764	13.3422	10.0109	3.92053	2.55306	10.9123	0.299202	0.575245	33.1649	1.43809	3.54297	489.692	0.163113
Motif7	680	13982	11909	13712	Esr1	Atf2	Elk1	0.1	0.112429	0.1	0.1	0.1	0.410091	0.10533	13.2563	20.4764	13.3422	10.0109	3.92053	2.55306	10.9123	9.44237	8.8508	9.52853	5.42227	2.65968	3.35134	5.3977
Motif7	681	13982	11909	14066	Esr1	Atf2	F3	0.1	0.112429	0.1	0.1	0.1	0.410091	0.10533	13.2563	20.4764	13.3422	10.0109	3.92053	2.55306	10.9123	163.723	6.21663	35.6979	5.16981	1.6236	1.35979	0.83658
Motif7	682	13982	11909	14417	Esr1	Atf2	Gad2	0.1	0.112429	0.1	0.1	0.1	0.410091	0.10533	13.2563	20.4764	13.3422	10.0109	3.92053	2.55306	10.9123	1.82592	20.6458	0.427917	0.1	0.228997	0.1	0.169772
Motif7	683	13982	11909	14595	Esr1	Atf2	B4galt1	0.1	0.112429	0.1	0.1	0.1	0.410091	0.10533	13.2563	20.4764	13.3422	10.0109	3.92053	2.55306	10.9123	4.60416	1.6595	3.13942	0.223473	0.213239	91.9034	20.7639
Motif7	684	13982	11909	16403	Esr1	Atf2	Itga6	0.1	0.112429	0.1	0.1	0.1	0.410091	0.10533	13.2563	20.4764	13.3422	10.0109	3.92053	2.55306	10.9123	47.5375	2.83613	3.17056	0.298441	0.257236	15.0942	22.312
Motif7	685	13982	11909	18619	Esr1	Atf2	Penk	0.1	0.112429	0.1	0.1	0.1	0.410091	0.10533	13.2563	20.4764	13.3422	10.0109	3.92053	2.55306	10.9123	0.202015	18.5007	0.928532	0.105517	0.548945	0.51672	0.313381
Motif7	686	13982	11909	18826	Esr1	Atf2	Lcp1	0.1	0.112429	0.1	0.1	0.1	0.410091	0.10533	13.2563	20.4764	13.3422	10.0109	3.92053	2.55306	10.9123	0.420704	0.41923	7.8629	1.50243	4.9758	126.964	46.375
Motif7	687	13982	11909	18858	Esr1	Atf2	Pmp22	0.1	0.112429	0.1	0.1	0.1	0.410091	0.10533	13.2563	20.4764	13.3422	10.0109	3.92053	2.55306	10.9123	48.4176	2.8053	53.4507	6.85001	9.41449	421.33	45.5283
Motif7	688	13982	11909	20194	Esr1	Atf2	S100a10	0.1	0.112429	0.1	0.1	0.1	0.410091	0.10533	13.2563	20.4764	13.3422	10.0109	3.92053	2.55306	10.9123	0.645686	8.63283	3.5798	0.328547	1.02898	11.3643	5.97517
Motif7	689	13982	11909	20716	Esr1	Atf2	Serpina3n	0.1	0.112429	0.1	0.1	0.1	0.410091	0.10533	13.2563	20.4764	13.3422	10.0109	3.92053	2.55306	10.9123	9.0755	4.58565	17.6743	3.20544	1.69162	0.368829	0.429205
Motif7	690	13982	11909	20750	Esr1	Atf2	Spp1	0.1	0.112429	0.1	0.1	0.1	0.410091	0.10533	13.2563	20.4764	13.3422	10.0109	3.92053	2.55306	10.9123	0.234208	0.200886	0.583441	0.132101	0.619237	6.55393	0.12399
Motif7	691	13982	11909	21391	Esr1	Atf2	Tbxas1	0.1	0.112429	0.1	0.1	0.1	0.410091	0.10533	13.2563	20.4764	13.3422	10.0109	3.92053	2.55306	10.9123	0.1	0.242481	3.66263	0.266139	0.724021	116.906	0.100324
Motif7	692	13982	11909	21803	Esr1	Atf2	Tgfb1	0.1	0.112429	0.1	0.1	0.1	0.410091	0.10533	13.2563	20.4764	13.3422	10.0109	3.92053	2.55306	10.9123	1.03034	0.496899	7.73211	0.490779	1.01554	252.311	45.2314
Motif7	693	13982	11909	21823	Esr1	Atf2	Th	0.1	0.112429	0.1	0.1	0.1	0.410091	0.10533	13.2563	20.4764	13.3422	10.0109	3.92053	2.55306	10.9123	0.1	4.21576	0.1	0.1	0.106525	0.1	0.269516
Motif7	694	13982	11909	21825	Esr1	Atf2	Thbs1	0.1	0.112429	0.1	0.1	0.1	0.410091	0.10533	13.2563	20.4764	13.3422	10.0109	3.92053	2.55306	10.9123	23.7131	1.64977	1.49284	0.1	0.1	4.3626	0.548853
Motif7	695	13982	11909	56637	Esr1	Atf2	Gsk3b	0.1	0.112429	0.1	0.1	0.1	0.410091	0.10533	13.2563	20.4764	13.3422	10.0109	3.92053	2.55306	10.9123	22.3831	38.6851	18.2567	15.0651	3.97328	4.19219	13.613
Motif7	696	13982	11909	57266	Esr1	Atf2	Cxcl14	0.1	0.112429	0.1	0.1	0.1	0.410091	0.10533	13.2563	20.4764	13.3422	10.0109	3.92053	2.55306	10.9123	78.1389	59.893	70.1495	9.05846	6.23888	4.22251	0.507316
Motif7	697	13982	11909	76408	Esr1	Atf2	Abcc3	0.1	0.112429	0.1	0.1	0.1	0.410091	0.10533	13.2563	20.4764	13.3422	10.0109	3.92053	2.55306	10.9123	0.101671	0.100049	1.66713	0.131744	0.145635	56.5472	0.184463
Motif7	698	13982	16476	11676	Esr1	Jun	Aldoc	0.1	0.112429	0.1	0.1	0.1	0.410091	0.10533	1164.31	191.11	288.322	137.272	46.4909	608.656	609.952	512.119	28.196	206.034	29.9166	75.3821	42.5779	4.75055
Motif7	699	13982	16476	11747	Esr1	Jun	Anxa5	0.1	0.112429	0.1	0.1	0.1	0.410091	0.10533	1164.31	191.11	288.322	137.272	46.4909	608.656	609.952	15.5096	3.11131	7.36879	9.1731	22.6619	23.2072	106.708
Motif7	700	13982	16476	11758	Esr1	Jun	Prdx6	0.1	0.112429	0.1	0.1	0.1	0.410091	0.10533	1164.31	191.11	288.322	137.272	46.4909	608.656	609.952	164.681	15.1637	87.1273	35.8156	65.7386	22.479	29.4222
Motif7	701	13982	16476	11816	Esr1	Jun	Apoe	0.1	0.112429	0.1	0.1	0.1	0.410091	0.10533	1164.31	191.11	288.322	137.272	46.4909	608.656	609.952	3006.18	200.447	1175.7	142.123	216.084	2460.25	133.118
Motif7	702	13982	16476	12051	Esr1	Jun	Bcl3	0.1	0.112429	0.1	0.1	0.1	0.410091	0.10533	1164.31	191.11	288.322	137.272	46.4909	608.656	609.952	0.124184	0.1	0.5049	0.1	0.114967	18.037	3.22147
Motif7	703	13982	16476	12334	Esr1	Jun	Capn2	0.1	0.112429	0.1	0.1	0.1	0.410091	0.10533	1164.31	191.11	288.322	137.272	46.4909	608.656	609.952	37.6116	26.3892	23.4679	21.2486	18.6475	3.46446	43.4042
Motif7	704	13982	16476	12505	Esr1	Jun	Cd44	0.1	0.112429	0.1	0.1	0.1	0.410091	0.10533	1164.31	191.11	288.322	137.272	46.4909	608.656	609.952	16.0639	2.24648	0.574021	0.1	0.17193	2.00939	0.264963
Motif7	705	13982	16476	12702	Esr1	Jun	Socs3	0.1	0.112429	0.1	0.1	0.1	0.410091	0.10533	1164.31	191.11	288.322	137.272	46.4909	608.656	609.952	104.658	33.4415	27.2687	5.89069	7.63423	481.077	34.5331
Motif7	706	13982	16476	12870	Esr1	Jun	Cp	0.1	0.112429	0.1	0.1	0.1	0.410091	0.10533	1164.31	191.11	288.322	137.272	46.4909	608.656	609.952	0.253926	0.209596	13.5268	1.79037	0.107149	1.36955	5.34563
Motif7	707	13982	16476	13051	Esr1	Jun	Cx3cr1	0.1	0.112429	0.1	0.1	0.1	0.410091	0.10533	1164.31	191.11	288.322	137.272	46.4909	608.656	609.952	0.299202	0.575245	33.1649	1.43809	3.54297	489.692	0.163113
Motif7	708	13982	16476	13712	Esr1	Jun	Elk1	0.1	0.112429	0.1	0.1	0.1	0.410091	0.10533	1164.31	191.11	288.322	137.272	46.4909	608.656	609.952	9.44237	8.8508	9.52853	5.42227	2.65968	3.35134	5.3977
Motif7	709	13982	16476	14066	Esr1	Jun	F3	0.1	0.112429	0.1	0.1	0.1	0.410091	0.10533	1164.31	191.11	288.322	137.272	46.4909	608.656	609.952	163.723	6.21663	35.6979	5.16981	1.6236	1.35979	0.83658
Motif7	710	13982	16476	14417	Esr1	Jun	Gad2	0.1	0.112429	0.1	0.1	0.1	0.410091	0.10533	1164.31	191.11	288.322	137.272	46.4909	608.656	609.952	1.82592	20.6458	0.427917	0.1	0.228997	0.1	0.169772
Motif7	711	13982	16476	14595	Esr1	Jun	B4galt1	0.1	0.112429	0.1	0.1	0.1	0.410091	0.10533	1164.31	191.11	288.322	137.272	46.4909	608.656	609.952	4.60416	1.6595	3.13942	0.223473	0.213239	91.9034	20.7639
Motif7	712	13982	16476	16403	Esr1	Jun	Itga6	0.1	0.112429	0.1	0.1	0.1	0.410091	0.10533	1164.31	191.11	288.322	137.272	46.4909	608.656	609.952	47.5375	2.83613	3.17056	0.298441	0.257236	15.0942	22.312
Motif7	713	13982	16476	17449	Esr1	Jun	Mdh1	0.1	0.112429	0.1	0.1	0.1	0.410091	0.10533	1164.31	191.11	288.322	137.272	46.4909	608.656	609.952	44.7002	105.287	79.7656	54.6567	43.5146	59.8391	30.4437
Motif7	714	13982	16476	17970	Esr1	Jun	Ncf2	0.1	0.112429	0.1	0.1	0.1	0.410091	0.10533	1164.31	191.11	288.322	137.272	46.4909	608.656	609.952	0.1	0.145909	1.92682	0.202763	0.608753	52.7574	0.575676
Motif7	715	13982	16476	18024	Esr1	Jun	Nfe2l2	0.1	0.112429	0.1	0.1	0.1	0.410091	0.10533	1164.31	191.11	288.322	137.272	46.4909	608.656	609.952	11.8785	2.10439	3.21702	2.22825	4.96739	55.7299	47.471
Motif7	716	13982	16476	18619	Esr1	Jun	Penk	0.1	0.112429	0.1	0.1	0.1	0.410091	0.10533	1164.31	191.11	288.322	137.272	46.4909	608.656	609.952	0.202015	18.5007	0.928532	0.105517	0.548945	0.51672	0.313381
Motif7	717	13982	16476	18826	Esr1	Jun	Lcp1	0.1	0.112429	0.1	0.1	0.1	0.410091	0.10533	1164.31	191.11	288.322	137.272	46.4909	608.656	609.952	0.420704	0.41923	7.8629	1.50243	4.9758	126.964	46.375
Motif7	718	13982	16476	20194	Esr1	Jun	S100a10	0.1	0.112429	0.1	0.1	0.1	0.410091	0.10533	1164.31	191.11	288.322	137.272	46.4909	608.656	609.952	0.645686	8.63283	3.5798	0.328547	1.02898	11.3643	5.97517
Motif7	719	13982	16476	20541	Esr1	Jun	Slc8a1	0.1	0.112429	0.1	0.1	0.1	0.410091	0.10533	1164.31	191.11	288.322	137.272	46.4909	608.656	609.952	0.395526	4.8101	4.26639	1.36978	1.05539	3.24637	0.183305
Motif7	720	13982	16476	20716	Esr1	Jun	Serpina3n	0.1	0.112429	0.1	0.1	0.1	0.410091	0.10533	1164.31	191.11	288.322	137.272	46.4909	608.656	609.952	9.0755	4.58565	17.6743	3.20544	1.69162	0.368829	0.429205
Motif7	721	13982	16476	20750	Esr1	Jun	Spp1	0.1	0.112429	0.1	0.1	0.1	0.410091	0.10533	1164.31	191.11	288.322	137.272	46.4909	608.656	609.952	0.234208	0.200886	0.583441	0.132101	0.619237	6.55393	0.12399
Motif7	722	13982	16476	21391	Esr1	Jun	Tbxas1	0.1	0.112429	0.1	0.1	0.1	0.410091	0.10533	1164.31	191.11	288.322	137.272	46.4909	608.656	609.952	0.1	0.242481	3.66263	0.266139	0.724021	116.906	0.100324
Motif7	723	13982	16476	21803	Esr1	Jun	Tgfb1	0.1	0.112429	0.1	0.1	0.1	0.410091	0.10533	1164.31	191.11	288.322	137.272	46.4909	608.656	609.952	1.03034	0.496899	7.73211	0.490779	1.01554	252.311	45.2314
Motif7	724	13982	16476	21817	Esr1	Jun	Tgm2	0.1	0.112429	0.1	0.1	0.1	0.410091	0.10533	1164.31	191.11	288.322	137.272	46.4909	608.656	609.952	0.434219	0.384561	9.09518	1.51065	0.793789	187.189	28.2053
Motif7	725	13982	16476	21823	Esr1	Jun	Th	0.1	0.112429	0.1	0.1	0.1	0.410091	0.10533	1164.31	191.11	288.322	137.272	46.4909	608.656	609.952	0.1	4.21576	0.1	0.1	0.106525	0.1	0.269516
Motif7	726	13982	16476	21825	Esr1	Jun	Thbs1	0.1	0.112429	0.1	0.1	0.1	0.410091	0.10533	1164.31	191.11	288.322	137.272	46.4909	608.656	609.952	23.7131	1.64977	1.49284	0.1	0.1	4.3626	0.548853
Motif7	727	13982	16476	56637	Esr1	Jun	Gsk3b	0.1	0.112429	0.1	0.1	0.1	0.410091	0.10533	1164.31	191.11	288.322	137.272	46.4909	608.656	609.952	22.3831	38.6851	18.2567	15.0651	3.97328	4.19219	13.613
Motif7	728	13982	16476	57266	Esr1	Jun	Cxcl14	0.1	0.112429	0.1	0.1	0.1	0.410091	0.10533	1164.31	191.11	288.322	137.272	46.4909	608.656	609.952	78.1389	59.893	70.1495	9.05846	6.23888	4.22251	0.507316
Motif7	729	13982	16476	76408	Esr1	Jun	Abcc3	0.1	0.112429	0.1	0.1	0.1	0.410091	0.10533	1164.31	191.11	288.322	137.272	46.4909	608.656	609.952	0.101671	0.100049	1.66713	0.131744	0.145635	56.5472	0.184463
Motif7	730	13982	18024	12702	Esr1	Nfe2l2	Socs3	0.1	0.112429	0.1	0.1	0.1	0.410091	0.10533	11.8785	2.10439	3.21702	2.22825	4.96739	55.7299	47.471	104.658	33.4415	27.2687	5.89069	7.63423	481.077	34.5331
Motif7	731	13982	18024	13033	Esr1	Nfe2l2	Ctsd	0.1	0.112429	0.1	0.1	0.1	0.410091	0.10533	11.8785	2.10439	3.21702	2.22825	4.96739	55.7299	47.471	187.152	84.2818	379.464	180.669	161.249	9717.87	131.586
Motif7	732	13982	18024	17970	Esr1	Nfe2l2	Ncf2	0.1	0.112429	0.1	0.1	0.1	0.410091	0.10533	11.8785	2.10439	3.21702	2.22825	4.96739	55.7299	47.471	0.1	0.145909	1.92682	0.202763	0.608753	52.7574	0.575676
Motif7	733	13982	18024	20716	Esr1	Nfe2l2	Serpina3n	0.1	0.112429	0.1	0.1	0.1	0.410091	0.10533	11.8785	2.10439	3.21702	2.22825	4.96739	55.7299	47.471	9.0755	4.58565	17.6743	3.20544	1.69162	0.368829	0.429205
Motif7	734	13982	18024	21391	Esr1	Nfe2l2	Tbxas1	0.1	0.112429	0.1	0.1	0.1	0.410091	0.10533	11.8785	2.10439	3.21702	2.22825	4.96739	55.7299	47.471	0.1	0.242481	3.66263	0.266139	0.724021	116.906	0.100324
Motif7	735	13982	18024	21803	Esr1	Nfe2l2	Tgfb1	0.1	0.112429	0.1	0.1	0.1	0.410091	0.10533	11.8785	2.10439	3.21702	2.22825	4.96739	55.7299	47.471	1.03034	0.496899	7.73211	0.490779	1.01554	252.311	45.2314
Motif7	736	13982	18024	21823	Esr1	Nfe2l2	Th	0.1	0.112429	0.1	0.1	0.1	0.410091	0.10533	11.8785	2.10439	3.21702	2.22825	4.96739	55.7299	47.471	0.1	4.21576	0.1	0.1	0.106525	0.1	0.269516
Motif7	737	13982	18024	76408	Esr1	Nfe2l2	Abcc3	0.1	0.112429	0.1	0.1	0.1	0.410091	0.10533	11.8785	2.10439	3.21702	2.22825	4.96739	55.7299	47.471	0.101671	0.100049	1.66713	0.131744	0.145635	56.5472	0.184463
Motif7	738	13982	18035	11909	Esr1	Nfkbia	Atf2	0.1	0.112429	0.1	0.1	0.1	0.410091	0.10533	49.5714	13.0909	28.5701	12.4107	5.09778	720.059	418.403	13.2563	20.4764	13.3422	10.0109	3.92053	2.55306	10.9123
Motif7	739	13982	18035	12051	Esr1	Nfkbia	Bcl3	0.1	0.112429	0.1	0.1	0.1	0.410091	0.10533	49.5714	13.0909	28.5701	12.4107	5.09778	720.059	418.403	0.124184	0.1	0.5049	0.1	0.114967	18.037	3.22147
Motif7	740	13982	18035	12266	Esr1	Nfkbia	C3	0.1	0.112429	0.1	0.1	0.1	0.410091	0.10533	49.5714	13.0909	28.5701	12.4107	5.09778	720.059	418.403	0.1	0.1	0.131385	0.1	0.1	1.54556	0.1
Motif7	741	13982	18035	12702	Esr1	Nfkbia	Socs3	0.1	0.112429	0.1	0.1	0.1	0.410091	0.10533	49.5714	13.0909	28.5701	12.4107	5.09778	720.059	418.403	104.658	33.4415	27.2687	5.89069	7.63423	481.077	34.5331
Motif7	742	13982	18035	12870	Esr1	Nfkbia	Cp	0.1	0.112429	0.1	0.1	0.1	0.410091	0.10533	49.5714	13.0909	28.5701	12.4107	5.09778	720.059	418.403	0.253926	0.209596	13.5268	1.79037	0.107149	1.36955	5.34563
Motif7	743	13982	18035	14066	Esr1	Nfkbia	F3	0.1	0.112429	0.1	0.1	0.1	0.410091	0.10533	49.5714	13.0909	28.5701	12.4107	5.09778	720.059	418.403	163.723	6.21663	35.6979	5.16981	1.6236	1.35979	0.83658
Motif7	744	13982	18035	16819	Esr1	Nfkbia	Lcn2	0.1	0.112429	0.1	0.1	0.1	0.410091	0.10533	49.5714	13.0909	28.5701	12.4107	5.09778	720.059	418.403	0.1	0.1	0.336287	0.1	0.1	4.71202	3.29032
Motif7	745	13982	18035	20682	Esr1	Nfkbia	Sox9	0.1	0.112429	0.1	0.1	0.1	0.410091	0.10533	49.5714	13.0909	28.5701	12.4107	5.09778	720.059	418.403	93.2425	8.27773	5.4508	0.96338	0.332917	0.278201	3.00612
Motif7	746	13982	18035	21803	Esr1	Nfkbia	Tgfb1	0.1	0.112429	0.1	0.1	0.1	0.410091	0.10533	49.5714	13.0909	28.5701	12.4107	5.09778	720.059	418.403	1.03034	0.496899	7.73211	0.490779	1.01554	252.311	45.2314
Motif7	747	13982	20848	12051	Esr1	Stat3	Bcl3	0.1	0.112429	0.1	0.1	0.1	0.410091	0.10533	44.9043	20.0383	27.2671	17.0924	14.6499	50.6264	28.6014	0.124184	0.1	0.5049	0.1	0.114967	18.037	3.22147
Motif7	748	13982	20848	12266	Esr1	Stat3	C3	0.1	0.112429	0.1	0.1	0.1	0.410091	0.10533	44.9043	20.0383	27.2671	17.0924	14.6499	50.6264	28.6014	0.1	0.1	0.131385	0.1	0.1	1.54556	0.1
Motif7	749	13982	20848	12505	Esr1	Stat3	Cd44	0.1	0.112429	0.1	0.1	0.1	0.410091	0.10533	44.9043	20.0383	27.2671	17.0924	14.6499	50.6264	28.6014	16.0639	2.24648	0.574021	0.1	0.17193	2.00939	0.264963
Motif7	750	13982	20848	12702	Esr1	Stat3	Socs3	0.1	0.112429	0.1	0.1	0.1	0.410091	0.10533	44.9043	20.0383	27.2671	17.0924	14.6499	50.6264	28.6014	104.658	33.4415	27.2687	5.89069	7.63423	481.077	34.5331
Motif7	751	13982	20848	12870	Esr1	Stat3	Cp	0.1	0.112429	0.1	0.1	0.1	0.410091	0.10533	44.9043	20.0383	27.2671	17.0924	14.6499	50.6264	28.6014	0.253926	0.209596	13.5268	1.79037	0.107149	1.36955	5.34563
Motif7	752	13982	20848	14066	Esr1	Stat3	F3	0.1	0.112429	0.1	0.1	0.1	0.410091	0.10533	44.9043	20.0383	27.2671	17.0924	14.6499	50.6264	28.6014	163.723	6.21663	35.6979	5.16981	1.6236	1.35979	0.83658
Motif7	753	13982	20848	19128	Esr1	Stat3	Pros1	0.1	0.112429	0.1	0.1	0.1	0.410091	0.10533	44.9043	20.0383	27.2671	17.0924	14.6499	50.6264	28.6014	4.88395	1.00713	12.4256	1.54992	0.775296	36.144	37.0959
Motif7	754	13982	20848	20716	Esr1	Stat3	Serpina3n	0.1	0.112429	0.1	0.1	0.1	0.410091	0.10533	44.9043	20.0383	27.2671	17.0924	14.6499	50.6264	28.6014	9.0755	4.58565	17.6743	3.20544	1.69162	0.368829	0.429205
Motif7	755	13982	20848	20750	Esr1	Stat3	Spp1	0.1	0.112429	0.1	0.1	0.1	0.410091	0.10533	44.9043	20.0383	27.2671	17.0924	14.6499	50.6264	28.6014	0.234208	0.200886	0.583441	0.132101	0.619237	6.55393	0.12399
Motif7	756	13982	20848	21803	Esr1	Stat3	Tgfb1	0.1	0.112429	0.1	0.1	0.1	0.410091	0.10533	44.9043	20.0383	27.2671	17.0924	14.6499	50.6264	28.6014	1.03034	0.496899	7.73211	0.490779	1.01554	252.311	45.2314
Motif7	757	13982	20848	21825	Esr1	Stat3	Thbs1	0.1	0.112429	0.1	0.1	0.1	0.410091	0.10533	44.9043	20.0383	27.2671	17.0924	14.6499	50.6264	28.6014	23.7131	1.64977	1.49284	0.1	0.1	4.3626	0.548853
Motif7	758	14056	11910	11796	Ezh2	Atf3	Birc3	10.4616	4.23802	9.0782	7.22713	2.32443	2.07799	7.59079	151.863	12.7112	61.8804	7.07691	8.96124	1217.34	508.871	1.01522	0.142718	1.12026	0.1	0.1	17.6741	21.6701
Motif7	759	14056	11910	12443	Ezh2	Atf3	Ccnd1	10.4616	4.23802	9.0782	7.22713	2.32443	2.07799	7.59079	151.863	12.7112	61.8804	7.07691	8.96124	1217.34	508.871	39.0367	3.74527	70.4731	8.64873	0.970035	33.4878	73.1324
Motif7	760	14056	11910	18035	Ezh2	Atf3	Nfkbia	10.4616	4.23802	9.0782	7.22713	2.32443	2.07799	7.59079	151.863	12.7112	61.8804	7.07691	8.96124	1217.34	508.871	49.5714	13.0909	28.5701	12.4107	5.09778	720.059	418.403
Motif7	761	14056	18035	11796	Ezh2	Nfkbia	Birc3	10.4616	4.23802	9.0782	7.22713	2.32443	2.07799	7.59079	49.5714	13.0909	28.5701	12.4107	5.09778	720.059	418.403	1.01522	0.142718	1.12026	0.1	0.1	17.6741	21.6701
Motif7	762	14056	18035	12266	Ezh2	Nfkbia	C3	10.4616	4.23802	9.0782	7.22713	2.32443	2.07799	7.59079	49.5714	13.0909	28.5701	12.4107	5.09778	720.059	418.403	0.1	0.1	0.131385	0.1	0.1	1.54556	0.1
Motif7	763	14056	18035	12443	Ezh2	Nfkbia	Ccnd1	10.4616	4.23802	9.0782	7.22713	2.32443	2.07799	7.59079	49.5714	13.0909	28.5701	12.4107	5.09778	720.059	418.403	39.0367	3.74527	70.4731	8.64873	0.970035	33.4878	73.1324
Motif7	764	14056	18035	15894	Ezh2	Nfkbia	Icam1	10.4616	4.23802	9.0782	7.22713	2.32443	2.07799	7.59079	49.5714	13.0909	28.5701	12.4107	5.09778	720.059	418.403	6.0287	3.04833	6.70103	0.155897	0.387922	528.195	166.507
Motif7	765	14056	18035	16819	Ezh2	Nfkbia	Lcn2	10.4616	4.23802	9.0782	7.22713	2.32443	2.07799	7.59079	49.5714	13.0909	28.5701	12.4107	5.09778	720.059	418.403	0.1	0.1	0.336287	0.1	0.1	4.71202	3.29032
Motif7	766	14056	18035	21803	Ezh2	Nfkbia	Tgfb1	10.4616	4.23802	9.0782	7.22713	2.32443	2.07799	7.59079	49.5714	13.0909	28.5701	12.4107	5.09778	720.059	418.403	1.03034	0.496899	7.73211	0.490779	1.01554	252.311	45.2314
Motif7	767	14281	11909	11303	Fos	Atf2	Abca1	3526.91	652.939	288.799	73.0734	87.0485	985.66	746.094	13.2563	20.4764	13.3422	10.0109	3.92053	2.55306	10.9123	67.5195	3.23183	15.5394	5.78763	0.302847	8.48766	48.3712
Motif7	768	14281	11909	11520	Fos	Atf2	Plin2	3526.91	652.939	288.799	73.0734	87.0485	985.66	746.094	13.2563	20.4764	13.3422	10.0109	3.92053	2.55306	10.9123	7.36148	5.81035	14.3508	3.37484	2.63123	58.1203	58.5826
Motif7	769	14281	11909	11600	Fos	Atf2	Angpt1	3526.91	652.939	288.799	73.0734	87.0485	985.66	746.094	13.2563	20.4764	13.3422	10.0109	3.92053	2.55306	10.9123	6.09192	16.2306	0.353149	0.142443	0.115542	0.1	0.248777
Motif7	770	14281	11909	11676	Fos	Atf2	Aldoc	3526.91	652.939	288.799	73.0734	87.0485	985.66	746.094	13.2563	20.4764	13.3422	10.0109	3.92053	2.55306	10.9123	512.119	28.196	206.034	29.9166	75.3821	42.5779	4.75055
Motif7	771	14281	11909	11747	Fos	Atf2	Anxa5	3526.91	652.939	288.799	73.0734	87.0485	985.66	746.094	13.2563	20.4764	13.3422	10.0109	3.92053	2.55306	10.9123	15.5096	3.11131	7.36879	9.1731	22.6619	23.2072	106.708
Motif7	772	14281	11909	11761	Fos	Atf2	Aox1	3526.91	652.939	288.799	73.0734	87.0485	985.66	746.094	13.2563	20.4764	13.3422	10.0109	3.92053	2.55306	10.9123	4.40591	0.414087	0.351003	0.1	0.1	0.1	0.938566
Motif7	773	14281	11909	11816	Fos	Atf2	Apoe	3526.91	652.939	288.799	73.0734	87.0485	985.66	746.094	13.2563	20.4764	13.3422	10.0109	3.92053	2.55306	10.9123	3006.18	200.447	1175.7	142.123	216.084	2460.25	133.118
Motif7	774	14281	11909	11820	Fos	Atf2	App	3526.91	652.939	288.799	73.0734	87.0485	985.66	746.094	13.2563	20.4764	13.3422	10.0109	3.92053	2.55306	10.9123	57.9653	307.141	139.379	467.777	376.347	36.5844	320.145
Motif7	775	14281	11909	11829	Fos	Atf2	Aqp4	3526.91	652.939	288.799	73.0734	87.0485	985.66	746.094	13.2563	20.4764	13.3422	10.0109	3.92053	2.55306	10.9123	317.639	11.6386	11.1956	0.75701	1.42149	0.848913	1.20388
Motif7	776	14281	11909	11910	Fos	Atf2	Atf3	3526.91	652.939	288.799	73.0734	87.0485	985.66	746.094	13.2563	20.4764	13.3422	10.0109	3.92053	2.55306	10.9123	151.863	12.7112	61.8804	7.07691	8.96124	1217.34	508.871
Motif7	777	14281	11909	11998	Fos	Atf2	Avp	3526.91	652.939	288.799	73.0734	87.0485	985.66	746.094	13.2563	20.4764	13.3422	10.0109	3.92053	2.55306	10.9123	0.1	0.930623	0.1	0.12723	0.1	0.1	0.1
Motif7	778	14281	11909	12044	Fos	Atf2	Bcl2a1a	3526.91	652.939	288.799	73.0734	87.0485	985.66	746.094	13.2563	20.4764	13.3422	10.0109	3.92053	2.55306	10.9123	0.1	0.159786	2.01483	0.150524	0.201517	152.751	0.144586
Motif7	779	14281	11909	12051	Fos	Atf2	Bcl3	3526.91	652.939	288.799	73.0734	87.0485	985.66	746.094	13.2563	20.4764	13.3422	10.0109	3.92053	2.55306	10.9123	0.124184	0.1	0.5049	0.1	0.114967	18.037	3.22147
Motif7	780	14281	11909	12257	Fos	Atf2	Tspo	3526.91	652.939	288.799	73.0734	87.0485	985.66	746.094	13.2563	20.4764	13.3422	10.0109	3.92053	2.55306	10.9123	1.53705	1.27035	1.68315	0.376498	0.439673	21.4487	18.5524
Motif7	781	14281	11909	12267	Fos	Atf2	C3ar1	3526.91	652.939	288.799	73.0734	87.0485	985.66	746.094	13.2563	20.4764	13.3422	10.0109	3.92053	2.55306	10.9123	0.1	0.211344	5.57363	0.100085	0.325951	108.093	0.1
Motif7	782	14281	11909	12322	Fos	Atf2	Camk2a	3526.91	652.939	288.799	73.0734	87.0485	985.66	746.094	13.2563	20.4764	13.3422	10.0109	3.92053	2.55306	10.9123	0.809133	10.325	46.101	6.25663	47.1784	42.9122	0.504869
Motif7	783	14281	11909	12443	Fos	Atf2	Ccnd1	3526.91	652.939	288.799	73.0734	87.0485	985.66	746.094	13.2563	20.4764	13.3422	10.0109	3.92053	2.55306	10.9123	39.0367	3.74527	70.4731	8.64873	0.970035	33.4878	73.1324
Motif7	784	14281	11909	12505	Fos	Atf2	Cd44	3526.91	652.939	288.799	73.0734	87.0485	985.66	746.094	13.2563	20.4764	13.3422	10.0109	3.92053	2.55306	10.9123	16.0639	2.24648	0.574021	0.1	0.17193	2.00939	0.264963
Motif7	785	14281	11909	12514	Fos	Atf2	Cd68	3526.91	652.939	288.799	73.0734	87.0485	985.66	746.094	13.2563	20.4764	13.3422	10.0109	3.92053	2.55306	10.9123	1.83287	1.08307	19.5594	2.39111	3.44149	575.307	0.645765
Motif7	786	14281	11909	12608	Fos	Atf2	Cebpb	3526.91	652.939	288.799	73.0734	87.0485	985.66	746.094	13.2563	20.4764	13.3422	10.0109	3.92053	2.55306	10.9123	23.0064	4.63157	8.56758	0.893436	1.12883	305.027	8.95597
Motif7	787	14281	11909	12654	Fos	Atf2	Chil1	3526.91	652.939	288.799	73.0734	87.0485	985.66	746.094	13.2563	20.4764	13.3422	10.0109	3.92053	2.55306	10.9123	#N/A	#N/A	#N/A	#N/A	#N/A	#N/A	#N/A
Motif7	788	14281	11909	12702	Fos	Atf2	Socs3	3526.91	652.939	288.799	73.0734	87.0485	985.66	746.094	13.2563	20.4764	13.3422	10.0109	3.92053	2.55306	10.9123	104.658	33.4415	27.2687	5.89069	7.63423	481.077	34.5331
Motif7	789	14281	11909	12759	Fos	Atf2	Clu	3526.91	652.939	288.799	73.0734	87.0485	985.66	746.094	13.2563	20.4764	13.3422	10.0109	3.92053	2.55306	10.9123	594.654	36.4609	277.146	42.5714	51.7937	46.0544	6.33436
Motif7	790	14281	11909	12801	Fos	Atf2	Cnr1	3526.91	652.939	288.799	73.0734	87.0485	985.66	746.094	13.2563	20.4764	13.3422	10.0109	3.92053	2.55306	10.9123	10.1262	50.83	2.37606	0.263293	0.297916	0.113074	0.161951
Motif7	791	14281	11909	12830	Fos	Atf2	Col4a5	3526.91	652.939	288.799	73.0734	87.0485	985.66	746.094	13.2563	20.4764	13.3422	10.0109	3.92053	2.55306	10.9123	9.24272	0.629912	4.78587	0.113455	0.118348	0.1	0.409602
Motif7	792	14281	11909	12870	Fos	Atf2	Cp	3526.91	652.939	288.799	73.0734	87.0485	985.66	746.094	13.2563	20.4764	13.3422	10.0109	3.92053	2.55306	10.9123	0.253926	0.209596	13.5268	1.79037	0.107149	1.36955	5.34563
Motif7	793	14281	11909	12890	Fos	Atf2	Cplx2	3526.91	652.939	288.799	73.0734	87.0485	985.66	746.094	13.2563	20.4764	13.3422	10.0109	3.92053	2.55306	10.9123	7.80515	62.2598	11.784	3.35289	9.93252	7.10228	1.88099
Motif7	794	14281	11909	12977	Fos	Atf2	Csf1	3526.91	652.939	288.799	73.0734	87.0485	985.66	746.094	13.2563	20.4764	13.3422	10.0109	3.92053	2.55306	10.9123	19.8163	7.95311	13.1707	13.9589	20.4754	198.42	15.373
Motif7	795	14281	11909	12978	Fos	Atf2	Csf1r	3526.91	652.939	288.799	73.0734	87.0485	985.66	746.094	13.2563	20.4764	13.3422	10.0109	3.92053	2.55306	10.9123	1.62157	1.92723	104.302	7.29033	16.4281	3007.33	0.535314
Motif7	796	14281	11909	13030	Fos	Atf2	Ctsb	3526.91	652.939	288.799	73.0734	87.0485	985.66	746.094	13.2563	20.4764	13.3422	10.0109	3.92053	2.55306	10.9123	84.5465	65.1726	133.26	160.702	95.4872	1032.76	55.3566
Motif7	797	14281	11909	13039	Fos	Atf2	Ctsl	3526.91	652.939	288.799	73.0734	87.0485	985.66	746.094	13.2563	20.4764	13.3422	10.0109	3.92053	2.55306	10.9123	167.898	43.8297	75.7038	326.849	112.064	224.761	246.351
Motif7	798	14281	11909	13040	Fos	Atf2	Ctss	3526.91	652.939	288.799	73.0734	87.0485	985.66	746.094	13.2563	20.4764	13.3422	10.0109	3.92053	2.55306	10.9123	1.01172	1.76812	136.135	10.7727	19.366	1606.46	0.706271
Motif7	799	14281	11909	13051	Fos	Atf2	Cx3cr1	3526.91	652.939	288.799	73.0734	87.0485	985.66	746.094	13.2563	20.4764	13.3422	10.0109	3.92053	2.55306	10.9123	0.299202	0.575245	33.1649	1.43809	3.54297	489.692	0.163113
Motif7	800	14281	11909	13132	Fos	Atf2	Dab2	3526.91	652.939	288.799	73.0734	87.0485	985.66	746.094	13.2563	20.4764	13.3422	10.0109	3.92053	2.55306	10.9123	9.99079	1.62116	17.1656	2.87739	0.28525	19.0918	41.4008
Motif7	801	14281	11909	13167	Fos	Atf2	Dbi	3526.91	652.939	288.799	73.0734	87.0485	985.66	746.094	13.2563	20.4764	13.3422	10.0109	3.92053	2.55306	10.9123	475.735	61.7894	366.39	138.499	135.364	20.1596	96.9824
Motif7	802	14281	11909	13197	Fos	Atf2	Gadd45a	3526.91	652.939	288.799	73.0734	87.0485	985.66	746.094	13.2563	20.4764	13.3422	10.0109	3.92053	2.55306	10.9123	14.3047	2.8892	8.57867	14.1745	5.48397	4.36471	32.0779
Motif7	803	14281	11909	13712	Fos	Atf2	Elk1	3526.91	652.939	288.799	73.0734	87.0485	985.66	746.094	13.2563	20.4764	13.3422	10.0109	3.92053	2.55306	10.9123	9.44237	8.8508	9.52853	5.42227	2.65968	3.35134	5.3977
Motif7	804	14281	11909	13733	Fos	Atf2	Adgre1	3526.91	652.939	288.799	73.0734	87.0485	985.66	746.094	13.2563	20.4764	13.3422	10.0109	3.92053	2.55306	10.9123	#N/A	#N/A	#N/A	#N/A	#N/A	#N/A	#N/A
Motif7	805	14281	11909	14066	Fos	Atf2	F3	3526.91	652.939	288.799	73.0734	87.0485	985.66	746.094	13.2563	20.4764	13.3422	10.0109	3.92053	2.55306	10.9123	163.723	6.21663	35.6979	5.16981	1.6236	1.35979	0.83658
Motif7	806	14281	11909	14102	Fos	Atf2	Fas	3526.91	652.939	288.799	73.0734	87.0485	985.66	746.094	13.2563	20.4764	13.3422	10.0109	3.92053	2.55306	10.9123	2.68735	0.266363	0.101647	0.1	0.1	4.48606	6.27208
Motif7	807	14281	11909	14130	Fos	Atf2	Fcgr2b	3526.91	652.939	288.799	73.0734	87.0485	985.66	746.094	13.2563	20.4764	13.3422	10.0109	3.92053	2.55306	10.9123	0.1	0.145861	6.0472	0.213469	1.02004	101.763	0.120873
Motif7	808	14281	11909	14247	Fos	Atf2	Fli1	3526.91	652.939	288.799	73.0734	87.0485	985.66	746.094	13.2563	20.4764	13.3422	10.0109	3.92053	2.55306	10.9123	0.337723	0.177492	1.32708	0.1	0.126383	12.6849	55.8596
Motif7	809	14281	11909	14417	Fos	Atf2	Gad2	3526.91	652.939	288.799	73.0734	87.0485	985.66	746.094	13.2563	20.4764	13.3422	10.0109	3.92053	2.55306	10.9123	1.82592	20.6458	0.427917	0.1	0.228997	0.1	0.169772
Motif7	810	14281	11909	14466	Fos	Atf2	Gba	3526.91	652.939	288.799	73.0734	87.0485	985.66	746.094	13.2563	20.4764	13.3422	10.0109	3.92053	2.55306	10.9123	22.2469	11.3075	22.0624	38.5936	28.9832	85.8669	30.0888
Motif7	811	14281	11909	14469	Fos	Atf2	Gbp2	3526.91	652.939	288.799	73.0734	87.0485	985.66	746.094	13.2563	20.4764	13.3422	10.0109	3.92053	2.55306	10.9123	0.42789	0.1	0.404998	0.1	0.1	1.76034	9.33622
Motif7	812	14281	11909	14580	Fos	Atf2	Gfap	3526.91	652.939	288.799	73.0734	87.0485	985.66	746.094	13.2563	20.4764	13.3422	10.0109	3.92053	2.55306	10.9123	126.904	5.88167	6.35398	4.25725	18.4244	6.95014	3.55669
Motif7	813	14281	11909	14595	Fos	Atf2	B4galt1	3526.91	652.939	288.799	73.0734	87.0485	985.66	746.094	13.2563	20.4764	13.3422	10.0109	3.92053	2.55306	10.9123	4.60416	1.6595	3.13942	0.223473	0.213239	91.9034	20.7639
Motif7	814	14281	11909	14667	Fos	Atf2	Gm2a	3526.91	652.939	288.799	73.0734	87.0485	985.66	746.094	13.2563	20.4764	13.3422	10.0109	3.92053	2.55306	10.9123	43.5347	8.39414	201.956	72.6317	17.8943	70.8849	9.29721
Motif7	815	14281	11909	15170	Fos	Atf2	Ptpn6	3526.91	652.939	288.799	73.0734	87.0485	985.66	746.094	13.2563	20.4764	13.3422	10.0109	3.92053	2.55306	10.9123	0.233326	0.302476	4.33502	0.298363	0.789342	114.985	0.213816
Motif7	816	14281	11909	15182	Fos	Atf2	Hdac2	3526.91	652.939	288.799	73.0734	87.0485	985.66	746.094	13.2563	20.4764	13.3422	10.0109	3.92053	2.55306	10.9123	27.73	43.2831	38.3075	30.6271	10.7239	5.76918	28.8444
Motif7	817	14281	11909	15277	Fos	Atf2	Hk2	3526.91	652.939	288.799	73.0734	87.0485	985.66	746.094	13.2563	20.4764	13.3422	10.0109	3.92053	2.55306	10.9123	4.46089	0.393443	6.06445	1.1699	0.512283	62.3119	0.1
Motif7	818	14281	11909	15368	Fos	Atf2	Hmox1	3526.91	652.939	288.799	73.0734	87.0485	985.66	746.094	13.2563	20.4764	13.3422	10.0109	3.92053	2.55306	10.9123	14.982	2.44328	25.2418	13.7052	6.05315	262.857	47.4858
Motif7	819	14281	11909	15446	Fos	Atf2	Hpgd	3526.91	652.939	288.799	73.0734	87.0485	985.66	746.094	13.2563	20.4764	13.3422	10.0109	3.92053	2.55306	10.9123	0.910015	0.504112	3.21966	0.621645	0.268245	6.5712	0.105878
Motif7	820	14281	11909	15507	Fos	Atf2	Hspb1	3526.91	652.939	288.799	73.0734	87.0485	985.66	746.094	13.2563	20.4764	13.3422	10.0109	3.92053	2.55306	10.9123	2.31718	1.08263	4.05429	0.197425	0.877178	24.7809	166.681
Motif7	821	14281	11909	15894	Fos	Atf2	Icam1	3526.91	652.939	288.799	73.0734	87.0485	985.66	746.094	13.2563	20.4764	13.3422	10.0109	3.92053	2.55306	10.9123	6.0287	3.04833	6.70103	0.155897	0.387922	528.195	166.507
Motif7	822	14281	11909	15903	Fos	Atf2	Id3	3526.91	652.939	288.799	73.0734	87.0485	985.66	746.094	13.2563	20.4764	13.3422	10.0109	3.92053	2.55306	10.9123	218.761	11.9072	24.1286	7.12062	9.38017	4.88874	99.1945
Motif7	823	14281	11909	16007	Fos	Atf2	Cyr61	3526.91	652.939	288.799	73.0734	87.0485	985.66	746.094	13.2563	20.4764	13.3422	10.0109	3.92053	2.55306	10.9123	842.292	27.7727	55.0122	5.26233	0.966686	20.7928	408.12
Motif7	824	14281	11909	16011	Fos	Atf2	Igfbp5	3526.91	652.939	288.799	73.0734	87.0485	985.66	746.094	13.2563	20.4764	13.3422	10.0109	3.92053	2.55306	10.9123	25.3654	9.51032	11.203	1.51067	1.91292	0.466396	0.335994
Motif7	825	14281	11909	16155	Fos	Atf2	Il10rb	3526.91	652.939	288.799	73.0734	87.0485	985.66	746.094	13.2563	20.4764	13.3422	10.0109	3.92053	2.55306	10.9123	4.31731	0.441209	5.23801	0.892363	0.540214	42.7024	28.4213
Motif7	826	14281	11909	16331	Fos	Atf2	Inpp5d	3526.91	652.939	288.799	73.0734	87.0485	985.66	746.094	13.2563	20.4764	13.3422	10.0109	3.92053	2.55306	10.9123	1.49846	0.353572	7.62927	0.414469	0.976411	203.627	5.87014
Motif7	827	14281	11909	16403	Fos	Atf2	Itga6	3526.91	652.939	288.799	73.0734	87.0485	985.66	746.094	13.2563	20.4764	13.3422	10.0109	3.92053	2.55306	10.9123	47.5375	2.83613	3.17056	0.298441	0.257236	15.0942	22.312
Motif7	828	14281	11909	16411	Fos	Atf2	Itgax	3526.91	652.939	288.799	73.0734	87.0485	985.66	746.094	13.2563	20.4764	13.3422	10.0109	3.92053	2.55306	10.9123	0.1	0.1	0.161588	0.1	0.1	4.17931	0.1
Motif7	829	14281	11909	16502	Fos	Atf2	Kcnc1	3526.91	652.939	288.799	73.0734	87.0485	985.66	746.094	13.2563	20.4764	13.3422	10.0109	3.92053	2.55306	10.9123	1.26696	12.7773	4.12887	1.73178	0.400089	0.259206	0.1
Motif7	830	14281	11909	16779	Fos	Atf2	Lamb2	3526.91	652.939	288.799	73.0734	87.0485	985.66	746.094	13.2563	20.4764	13.3422	10.0109	3.92053	2.55306	10.9123	30.0508	1.42056	2.47372	0.1	0.463487	13.4909	54.0566
Motif7	831	14281	11909	16854	Fos	Atf2	Lgals3	3526.91	652.939	288.799	73.0734	87.0485	985.66	746.094	13.2563	20.4764	13.3422	10.0109	3.92053	2.55306	10.9123	2.69148	0.381906	0.513602	0.317279	0.242465	8.87167	0.770312
Motif7	832	14281	11909	16905	Fos	Atf2	Lmna	3526.91	652.939	288.799	73.0734	87.0485	985.66	746.094	13.2563	20.4764	13.3422	10.0109	3.92053	2.55306	10.9123	28.5837	79.6489	14.3937	16.0684	31.7128	39.7226	30.5872
Motif7	833	14281	11909	16913	Fos	Atf2	Psmb8	3526.91	652.939	288.799	73.0734	87.0485	985.66	746.094	13.2563	20.4764	13.3422	10.0109	3.92053	2.55306	10.9123	0.311158	0.347529	3.75827	0.535359	0.485434	48.4732	9.15972
Motif7	834	14281	11909	16948	Fos	Atf2	Lox	3526.91	652.939	288.799	73.0734	87.0485	985.66	746.094	13.2563	20.4764	13.3422	10.0109	3.92053	2.55306	10.9123	0.1	0.207672	2.27171	0.402892	0.100566	0.141086	0.310899
Motif7	835	14281	11909	17035	Fos	Atf2	Lxn	3526.91	652.939	288.799	73.0734	87.0485	985.66	746.094	13.2563	20.4764	13.3422	10.0109	3.92053	2.55306	10.9123	96.7057	7.31614	9.85761	1.3266	2.05877	2.29451	59.3661
Motif7	836	14281	11909	17381	Fos	Atf2	Mmp12	3526.91	652.939	288.799	73.0734	87.0485	985.66	746.094	13.2563	20.4764	13.3422	10.0109	3.92053	2.55306	10.9123	0.1	0.1	0.1	0.1	0.1	0.5067	0.1
Motif7	837	14281	11909	17750	Fos	Atf2	Mt2	3526.91	652.939	288.799	73.0734	87.0485	985.66	746.094	13.2563	20.4764	13.3422	10.0109	3.92053	2.55306	10.9123	144.828	8.91288	80.1505	47.6688	45.5895	49.4139	26.9689
Motif7	838	14281	11909	17873	Fos	Atf2	Gadd45b	3526.91	652.939	288.799	73.0734	87.0485	985.66	746.094	13.2563	20.4764	13.3422	10.0109	3.92053	2.55306	10.9123	77.7266	27.3702	14.598	21.2672	18.531	420.567	73.3209
Motif7	839	14281	11909	18173	Fos	Atf2	Slc11a1	3526.91	652.939	288.799	73.0734	87.0485	985.66	746.094	13.2563	20.4764	13.3422	10.0109	3.92053	2.55306	10.9123	0.105549	0.1	2.22308	0.142006	0.435681	65.4831	0.103176
Motif7	840	14281	11909	18619	Fos	Atf2	Penk	3526.91	652.939	288.799	73.0734	87.0485	985.66	746.094	13.2563	20.4764	13.3422	10.0109	3.92053	2.55306	10.9123	0.202015	18.5007	0.928532	0.105517	0.548945	0.51672	0.313381
Motif7	841	14281	11909	18791	Fos	Atf2	Plat	3526.91	652.939	288.799	73.0734	87.0485	985.66	746.094	13.2563	20.4764	13.3422	10.0109	3.92053	2.55306	10.9123	120.22	13.4918	29.4872	89.2872	78.7872	0.848186	160.943
Motif7	842	14281	11909	18802	Fos	Atf2	Plcd4	3526.91	652.939	288.799	73.0734	87.0485	985.66	746.094	13.2563	20.4764	13.3422	10.0109	3.92053	2.55306	10.9123	33.9707	0.704206	1.48499	0.119458	0.450935	0.319377	0.109777
Motif7	843	14281	11909	18826	Fos	Atf2	Lcp1	3526.91	652.939	288.799	73.0734	87.0485	985.66	746.094	13.2563	20.4764	13.3422	10.0109	3.92053	2.55306	10.9123	0.420704	0.41923	7.8629	1.50243	4.9758	126.964	46.375
Motif7	844	14281	11909	19039	Fos	Atf2	Lgals3bp	3526.91	652.939	288.799	73.0734	87.0485	985.66	746.094	13.2563	20.4764	13.3422	10.0109	3.92053	2.55306	10.9123	4.64405	2.23042	1.8879	0.266292	0.341659	24.8382	8.65756
Motif7	845	14281	11909	19124	Fos	Atf2	Procr	3526.91	652.939	288.799	73.0734	87.0485	985.66	746.094	13.2563	20.4764	13.3422	10.0109	3.92053	2.55306	10.9123	0.905925	0.639163	0.175101	0.1	0.132533	1.35023	31.2896
Motif7	846	14281	11909	20194	Fos	Atf2	S100a10	3526.91	652.939	288.799	73.0734	87.0485	985.66	746.094	13.2563	20.4764	13.3422	10.0109	3.92053	2.55306	10.9123	0.645686	8.63283	3.5798	0.328547	1.02898	11.3643	5.97517
Motif7	847	14281	11909	20198	Fos	Atf2	S100a4	3526.91	652.939	288.799	73.0734	87.0485	985.66	746.094	13.2563	20.4764	13.3422	10.0109	3.92053	2.55306	10.9123	4.16844	0.953431	35.2773	12.6305	1.08617	6.79298	1.09902
Motif7	848	14281	11909	20200	Fos	Atf2	S100a6	3526.91	652.939	288.799	73.0734	87.0485	985.66	746.094	13.2563	20.4764	13.3422	10.0109	3.92053	2.55306	10.9123	23.5328	3.09986	100.275	102.371	64.0201	8.16165	2.20851
Motif7	849	14281	11909	20302	Fos	Atf2	Ccl3	3526.91	652.939	288.799	73.0734	87.0485	985.66	746.094	13.2563	20.4764	13.3422	10.0109	3.92053	2.55306	10.9123	1.33202	1.62833	47.016	0.9842	1.64107	2453.9	1.11371
Motif7	850	14281	11909	20440	Fos	Atf2	St6gal1	3526.91	652.939	288.799	73.0734	87.0485	985.66	746.094	13.2563	20.4764	13.3422	10.0109	3.92053	2.55306	10.9123	6.40296	4.42125	13.7262	4.78449	5.84168	12.442	13.5738
Motif7	851	14281	11909	20716	Fos	Atf2	Serpina3n	3526.91	652.939	288.799	73.0734	87.0485	985.66	746.094	13.2563	20.4764	13.3422	10.0109	3.92053	2.55306	10.9123	9.0755	4.58565	17.6743	3.20544	1.69162	0.368829	0.429205
Motif7	852	14281	11909	20750	Fos	Atf2	Spp1	3526.91	652.939	288.799	73.0734	87.0485	985.66	746.094	13.2563	20.4764	13.3422	10.0109	3.92053	2.55306	10.9123	0.234208	0.200886	0.583441	0.132101	0.619237	6.55393	0.12399
Motif7	853	14281	11909	20971	Fos	Atf2	Sdc4	3526.91	652.939	288.799	73.0734	87.0485	985.66	746.094	13.2563	20.4764	13.3422	10.0109	3.92053	2.55306	10.9123	68.4904	2.62363	10.1024	0.609097	2.68884	128.891	3.42853
Motif7	854	14281	11909	21356	Fos	Atf2	Tapbp	3526.91	652.939	288.799	73.0734	87.0485	985.66	746.094	13.2563	20.4764	13.3422	10.0109	3.92053	2.55306	10.9123	7.80451	10.2703	9.48878	5.07522	3.7414	83.6202	18.978
Motif7	855	14281	11909	21391	Fos	Atf2	Tbxas1	3526.91	652.939	288.799	73.0734	87.0485	985.66	746.094	13.2563	20.4764	13.3422	10.0109	3.92053	2.55306	10.9123	0.1	0.242481	3.66263	0.266139	0.724021	116.906	0.100324
Motif7	856	14281	11909	21803	Fos	Atf2	Tgfb1	3526.91	652.939	288.799	73.0734	87.0485	985.66	746.094	13.2563	20.4764	13.3422	10.0109	3.92053	2.55306	10.9123	1.03034	0.496899	7.73211	0.490779	1.01554	252.311	45.2314
Motif7	857	14281	11909	21813	Fos	Atf2	Tgfbr2	3526.91	652.939	288.799	73.0734	87.0485	985.66	746.094	13.2563	20.4764	13.3422	10.0109	3.92053	2.55306	10.9123	1.21262	1.25291	4.48761	0.160136	0.285827	60.0126	57.8355
Motif7	858	14281	11909	21823	Fos	Atf2	Th	3526.91	652.939	288.799	73.0734	87.0485	985.66	746.094	13.2563	20.4764	13.3422	10.0109	3.92053	2.55306	10.9123	0.1	4.21576	0.1	0.1	0.106525	0.1	0.269516
Motif7	859	14281	11909	21825	Fos	Atf2	Thbs1	3526.91	652.939	288.799	73.0734	87.0485	985.66	746.094	13.2563	20.4764	13.3422	10.0109	3.92053	2.55306	10.9123	23.7131	1.64977	1.49284	0.1	0.1	4.3626	0.548853
Motif7	860	14281	11909	21826	Fos	Atf2	Thbs2	3526.91	652.939	288.799	73.0734	87.0485	985.66	746.094	13.2563	20.4764	13.3422	10.0109	3.92053	2.55306	10.9123	1.1138	3.4148	1.56854	0.63966	0.102046	0.254297	1.62275
Motif7	861	14281	11909	21857	Fos	Atf2	Timp1	3526.91	652.939	288.799	73.0734	87.0485	985.66	746.094	13.2563	20.4764	13.3422	10.0109	3.92053	2.55306	10.9123	0.628603	0.576928	0.314831	0.1	0.166082	0.240432	11.399
Motif7	862	14281	11909	21858	Fos	Atf2	Timp2	3526.91	652.939	288.799	73.0734	87.0485	985.66	746.094	13.2563	20.4764	13.3422	10.0109	3.92053	2.55306	10.9123	21.2489	142.155	51.0368	61.483	31.9456	106.532	2.54563
Motif7	863	14281	11909	21894	Fos	Atf2	Tln1	3526.91	652.939	288.799	73.0734	87.0485	985.66	746.094	13.2563	20.4764	13.3422	10.0109	3.92053	2.55306	10.9123	9.47011	1.802	14.1087	11.8394	11.2796	100.388	30.9199
Motif7	864	14281	11909	22051	Fos	Atf2	Trip6	3526.91	652.939	288.799	73.0734	87.0485	985.66	746.094	13.2563	20.4764	13.3422	10.0109	3.92053	2.55306	10.9123	10.1168	3.55542	2.51178	1.37963	0.33863	4.37428	13.0699
Motif7	865	14281	11909	22228	Fos	Atf2	Ucp2	3526.91	652.939	288.799	73.0734	87.0485	985.66	746.094	13.2563	20.4764	13.3422	10.0109	3.92053	2.55306	10.9123	2.0502	2.25879	14.5461	1.27351	2.2945	320.096	54.446
Motif7	866	14281	11909	22288	Fos	Atf2	Utrn	3526.91	652.939	288.799	73.0734	87.0485	985.66	746.094	13.2563	20.4764	13.3422	10.0109	3.92053	2.55306	10.9123	5.57021	5.81792	2.40739	0.572477	0.780616	0.214054	18.6069
Motif7	867	14281	11909	22329	Fos	Atf2	Vcam1	3526.91	652.939	288.799	73.0734	87.0485	985.66	746.094	13.2563	20.4764	13.3422	10.0109	3.92053	2.55306	10.9123	190.683	7.50934	27.1089	3.07058	0.937811	5.99967	6.31801
Motif7	868	14281	11909	22352	Fos	Atf2	Vim	3526.91	652.939	288.799	73.0734	87.0485	985.66	746.094	13.2563	20.4764	13.3422	10.0109	3.92053	2.55306	10.9123	63.0815	11.2729	22.5417	2.74262	1.48659	15.1848	583.873
Motif7	869	14281	11909	23882	Fos	Atf2	Gadd45g	3526.91	652.939	288.799	73.0734	87.0485	985.66	746.094	13.2563	20.4764	13.3422	10.0109	3.92053	2.55306	10.9123	178.287	35.3812	17.8677	44.1449	33.1644	88.0289	29.5099
Motif7	870	14281	11909	26433	Fos	Atf2	Plod3	3526.91	652.939	288.799	73.0734	87.0485	985.66	746.094	13.2563	20.4764	13.3422	10.0109	3.92053	2.55306	10.9123	22.3999	11.1121	23.8754	31.2793	20.6374	123.99	28.8663
Motif7	871	14281	11909	27060	Fos	Atf2	Tcirg1	3526.91	652.939	288.799	73.0734	87.0485	985.66	746.094	13.2563	20.4764	13.3422	10.0109	3.92053	2.55306	10.9123	17.0068	2.39703	13.4343	9.82425	12.9526	246.683	6.98506
Motif7	872	14281	11909	27279	Fos	Atf2	Tnfrsf12a	3526.91	652.939	288.799	73.0734	87.0485	985.66	746.094	13.2563	20.4764	13.3422	10.0109	3.92053	2.55306	10.9123	6.23034	3.74635	7.93546	2.82551	2.94209	206.161	137.633
Motif7	873	14281	11909	54353	Fos	Atf2	Skap2	3526.91	652.939	288.799	73.0734	87.0485	985.66	746.094	13.2563	20.4764	13.3422	10.0109	3.92053	2.55306	10.9123	4.2623	3.98885	3.68856	1.42816	3.23203	42.5444	2.9187
Motif7	874	14281	11909	55932	Fos	Atf2	Gbp3	3526.91	652.939	288.799	73.0734	87.0485	985.66	746.094	13.2563	20.4764	13.3422	10.0109	3.92053	2.55306	10.9123	6.61741	0.262842	0.523124	0.117993	0.1	1.29882	11.2226
Motif7	875	14281	11909	56312	Fos	Atf2	Nupr1	3526.91	652.939	288.799	73.0734	87.0485	985.66	746.094	13.2563	20.4764	13.3422	10.0109	3.92053	2.55306	10.9123	2.87795	1.01309	5.69487	0.143297	0.731551	18.1424	1.57663
Motif7	876	14281	11909	56637	Fos	Atf2	Gsk3b	3526.91	652.939	288.799	73.0734	87.0485	985.66	746.094	13.2563	20.4764	13.3422	10.0109	3.92053	2.55306	10.9123	22.3831	38.6851	18.2567	15.0651	3.97328	4.19219	13.613
Motif7	877	14281	11909	57266	Fos	Atf2	Cxcl14	3526.91	652.939	288.799	73.0734	87.0485	985.66	746.094	13.2563	20.4764	13.3422	10.0109	3.92053	2.55306	10.9123	78.1389	59.893	70.1495	9.05846	6.23888	4.22251	0.507316
Motif7	878	14281	11909	67963	Fos	Atf2	Npc2	3526.91	652.939	288.799	73.0734	87.0485	985.66	746.094	13.2563	20.4764	13.3422	10.0109	3.92053	2.55306	10.9123	34.7451	19.1758	44.468	101.14	162.144	305.83	59.6066
Motif7	879	14281	11909	67972	Fos	Atf2	Atp2b1	3526.91	652.939	288.799	73.0734	87.0485	985.66	746.094	13.2563	20.4764	13.3422	10.0109	3.92053	2.55306	10.9123	12.8209	25.4415	13.2873	7.01565	3.01067	5.16227	9.28432
Motif7	880	14281	11909	69276	Fos	Atf2	Sec62	3526.91	652.939	288.799	73.0734	87.0485	985.66	746.094	13.2563	20.4764	13.3422	10.0109	3.92053	2.55306	10.9123	31.1106	21.3304	32.0215	25.9702	14.7503	6.99832	32.8214
Motif7	881	14281	11909	74011	Fos	Atf2	Slc25a27	3526.91	652.939	288.799	73.0734	87.0485	985.66	746.094	13.2563	20.4764	13.3422	10.0109	3.92053	2.55306	10.9123	4.2323	27.0298	7.56173	4.65726	7.39567	0.275471	0.697194
Motif7	882	14281	11909	76408	Fos	Atf2	Abcc3	3526.91	652.939	288.799	73.0734	87.0485	985.66	746.094	13.2563	20.4764	13.3422	10.0109	3.92053	2.55306	10.9123	0.101671	0.100049	1.66713	0.131744	0.145635	56.5472	0.184463
Motif7	883	14281	11909	108069	Fos	Atf2	Grm3	3526.91	652.939	288.799	73.0734	87.0485	985.66	746.094	13.2563	20.4764	13.3422	10.0109	3.92053	2.55306	10.9123	158.366	5.81583	7.70076	0.921783	2.87273	0.771946	1.72608
Motif7	884	14281	11909	140919	Fos	Atf2	Slc17a6	3526.91	652.939	288.799	73.0734	87.0485	985.66	746.094	13.2563	20.4764	13.3422	10.0109	3.92053	2.55306	10.9123	0.130613	61.8185	0.132265	0.1	0.1	0.1	0.164314
Motif7	885	14281	11909	208715	Fos	Atf2	Hmgcs1	3526.91	652.939	288.799	73.0734	87.0485	985.66	746.094	13.2563	20.4764	13.3422	10.0109	3.92053	2.55306	10.9123	0.1	0.1	0.1	0.1	0.1	0.1	0.1
Motif7	886	14281	11909	227753	Fos	Atf2	Gsn	3526.91	652.939	288.799	73.0734	87.0485	985.66	746.094	13.2563	20.4764	13.3422	10.0109	3.92053	2.55306	10.9123	3.34239	1.87031	60.6688	430.746	1415.65	5.68288	0.783598
Motif7	887	14281	11909	232345	Fos	Atf2	A2m	3526.91	652.939	288.799	73.0734	87.0485	985.66	746.094	13.2563	20.4764	13.3422	10.0109	3.92053	2.55306	10.9123	13.2641	0.502109	0.598456	0.1	0.1	0.1	0.1
Motif7	888	14281	11909	240913	Fos	Atf2	Adamts4	3526.91	652.939	288.799	73.0734	87.0485	985.66	746.094	13.2563	20.4764	13.3422	10.0109	3.92053	2.55306	10.9123	0.494957	1.06584	1.47166	127.565	61.4148	0.406639	3.85562
Motif7	889	14281	11910	12443	Fos	Atf3	Ccnd1	3526.91	652.939	288.799	73.0734	87.0485	985.66	746.094	151.863	12.7112	61.8804	7.07691	8.96124	1217.34	508.871	39.0367	3.74527	70.4731	8.64873	0.970035	33.4878	73.1324
Motif7	890	14281	11910	13197	Fos	Atf3	Gadd45a	3526.91	652.939	288.799	73.0734	87.0485	985.66	746.094	151.863	12.7112	61.8804	7.07691	8.96124	1217.34	508.871	14.3047	2.8892	8.57867	14.1745	5.48397	4.36471	32.0779
Motif7	891	14281	11910	15368	Fos	Atf3	Hmox1	3526.91	652.939	288.799	73.0734	87.0485	985.66	746.094	151.863	12.7112	61.8804	7.07691	8.96124	1217.34	508.871	14.982	2.44328	25.2418	13.7052	6.05315	262.857	47.4858
Motif7	892	14281	11910	15507	Fos	Atf3	Hspb1	3526.91	652.939	288.799	73.0734	87.0485	985.66	746.094	151.863	12.7112	61.8804	7.07691	8.96124	1217.34	508.871	2.31718	1.08263	4.05429	0.197425	0.877178	24.7809	166.681
Motif7	893	14281	11910	17750	Fos	Atf3	Mt2	3526.91	652.939	288.799	73.0734	87.0485	985.66	746.094	151.863	12.7112	61.8804	7.07691	8.96124	1217.34	508.871	144.828	8.91288	80.1505	47.6688	45.5895	49.4139	26.9689
Motif7	894	14281	11910	18173	Fos	Atf3	Slc11a1	3526.91	652.939	288.799	73.0734	87.0485	985.66	746.094	151.863	12.7112	61.8804	7.07691	8.96124	1217.34	508.871	0.105549	0.1	2.22308	0.142006	0.435681	65.4831	0.103176
Motif7	895	14281	11910	18619	Fos	Atf3	Penk	3526.91	652.939	288.799	73.0734	87.0485	985.66	746.094	151.863	12.7112	61.8804	7.07691	8.96124	1217.34	508.871	0.202015	18.5007	0.928532	0.105517	0.548945	0.51672	0.313381
Motif7	896	14281	11910	227753	Fos	Atf3	Gsn	3526.91	652.939	288.799	73.0734	87.0485	985.66	746.094	151.863	12.7112	61.8804	7.07691	8.96124	1217.34	508.871	3.34239	1.87031	60.6688	430.746	1415.65	5.68288	0.783598
Motif7	897	14281	12608	11747	Fos	Cebpb	Anxa5	3526.91	652.939	288.799	73.0734	87.0485	985.66	746.094	23.0064	4.63157	8.56758	0.893436	1.12883	305.027	8.95597	15.5096	3.11131	7.36879	9.1731	22.6619	23.2072	106.708
Motif7	898	14281	12608	11761	Fos	Cebpb	Aox1	3526.91	652.939	288.799	73.0734	87.0485	985.66	746.094	23.0064	4.63157	8.56758	0.893436	1.12883	305.027	8.95597	4.40591	0.414087	0.351003	0.1	0.1	0.1	0.938566
Motif7	899	14281	12608	11816	Fos	Cebpb	Apoe	3526.91	652.939	288.799	73.0734	87.0485	985.66	746.094	23.0064	4.63157	8.56758	0.893436	1.12883	305.027	8.95597	3006.18	200.447	1175.7	142.123	216.084	2460.25	133.118
Motif7	900	14281	12608	11820	Fos	Cebpb	App	3526.91	652.939	288.799	73.0734	87.0485	985.66	746.094	23.0064	4.63157	8.56758	0.893436	1.12883	305.027	8.95597	57.9653	307.141	139.379	467.777	376.347	36.5844	320.145
Motif7	901	14281	12608	12044	Fos	Cebpb	Bcl2a1a	3526.91	652.939	288.799	73.0734	87.0485	985.66	746.094	23.0064	4.63157	8.56758	0.893436	1.12883	305.027	8.95597	0.1	0.159786	2.01483	0.150524	0.201517	152.751	0.144586
Motif7	902	14281	12608	12322	Fos	Cebpb	Camk2a	3526.91	652.939	288.799	73.0734	87.0485	985.66	746.094	23.0064	4.63157	8.56758	0.893436	1.12883	305.027	8.95597	0.809133	10.325	46.101	6.25663	47.1784	42.9122	0.504869
Motif7	903	14281	12608	12443	Fos	Cebpb	Ccnd1	3526.91	652.939	288.799	73.0734	87.0485	985.66	746.094	23.0064	4.63157	8.56758	0.893436	1.12883	305.027	8.95597	39.0367	3.74527	70.4731	8.64873	0.970035	33.4878	73.1324
Motif7	904	14281	12608	12475	Fos	Cebpb	Cd14	3526.91	652.939	288.799	73.0734	87.0485	985.66	746.094	23.0064	4.63157	8.56758	0.893436	1.12883	305.027	8.95597	4.00641	0.986404	11.7469	0.236789	1.031	540.716	2.10392
Motif7	905	14281	12608	12654	Fos	Cebpb	Chil1	3526.91	652.939	288.799	73.0734	87.0485	985.66	746.094	23.0064	4.63157	8.56758	0.893436	1.12883	305.027	8.95597	#N/A	#N/A	#N/A	#N/A	#N/A	#N/A	#N/A
Motif7	906	14281	12608	12702	Fos	Cebpb	Socs3	3526.91	652.939	288.799	73.0734	87.0485	985.66	746.094	23.0064	4.63157	8.56758	0.893436	1.12883	305.027	8.95597	104.658	33.4415	27.2687	5.89069	7.63423	481.077	34.5331
Motif7	907	14281	12608	12870	Fos	Cebpb	Cp	3526.91	652.939	288.799	73.0734	87.0485	985.66	746.094	23.0064	4.63157	8.56758	0.893436	1.12883	305.027	8.95597	0.253926	0.209596	13.5268	1.79037	0.107149	1.36955	5.34563
Motif7	908	14281	12608	12977	Fos	Cebpb	Csf1	3526.91	652.939	288.799	73.0734	87.0485	985.66	746.094	23.0064	4.63157	8.56758	0.893436	1.12883	305.027	8.95597	19.8163	7.95311	13.1707	13.9589	20.4754	198.42	15.373
Motif7	909	14281	12608	12978	Fos	Cebpb	Csf1r	3526.91	652.939	288.799	73.0734	87.0485	985.66	746.094	23.0064	4.63157	8.56758	0.893436	1.12883	305.027	8.95597	1.62157	1.92723	104.302	7.29033	16.4281	3007.33	0.535314
Motif7	910	14281	12608	13039	Fos	Cebpb	Ctsl	3526.91	652.939	288.799	73.0734	87.0485	985.66	746.094	23.0064	4.63157	8.56758	0.893436	1.12883	305.027	8.95597	167.898	43.8297	75.7038	326.849	112.064	224.761	246.351
Motif7	911	14281	12608	13051	Fos	Cebpb	Cx3cr1	3526.91	652.939	288.799	73.0734	87.0485	985.66	746.094	23.0064	4.63157	8.56758	0.893436	1.12883	305.027	8.95597	0.299202	0.575245	33.1649	1.43809	3.54297	489.692	0.163113
Motif7	912	14281	12608	13132	Fos	Cebpb	Dab2	3526.91	652.939	288.799	73.0734	87.0485	985.66	746.094	23.0064	4.63157	8.56758	0.893436	1.12883	305.027	8.95597	9.99079	1.62116	17.1656	2.87739	0.28525	19.0918	41.4008
Motif7	913	14281	12608	13197	Fos	Cebpb	Gadd45a	3526.91	652.939	288.799	73.0734	87.0485	985.66	746.094	23.0064	4.63157	8.56758	0.893436	1.12883	305.027	8.95597	14.3047	2.8892	8.57867	14.1745	5.48397	4.36471	32.0779
Motif7	914	14281	12608	13733	Fos	Cebpb	Adgre1	3526.91	652.939	288.799	73.0734	87.0485	985.66	746.094	23.0064	4.63157	8.56758	0.893436	1.12883	305.027	8.95597	#N/A	#N/A	#N/A	#N/A	#N/A	#N/A	#N/A
Motif7	915	14281	12608	14102	Fos	Cebpb	Fas	3526.91	652.939	288.799	73.0734	87.0485	985.66	746.094	23.0064	4.63157	8.56758	0.893436	1.12883	305.027	8.95597	2.68735	0.266363	0.101647	0.1	0.1	4.48606	6.27208
Motif7	916	14281	12608	14469	Fos	Cebpb	Gbp2	3526.91	652.939	288.799	73.0734	87.0485	985.66	746.094	23.0064	4.63157	8.56758	0.893436	1.12883	305.027	8.95597	0.42789	0.1	0.404998	0.1	0.1	1.76034	9.33622
Motif7	917	14281	12608	14580	Fos	Cebpb	Gfap	3526.91	652.939	288.799	73.0734	87.0485	985.66	746.094	23.0064	4.63157	8.56758	0.893436	1.12883	305.027	8.95597	126.904	5.88167	6.35398	4.25725	18.4244	6.95014	3.55669
Motif7	918	14281	12608	14726	Fos	Cebpb	Pdpn	3526.91	652.939	288.799	73.0734	87.0485	985.66	746.094	23.0064	4.63157	8.56758	0.893436	1.12883	305.027	8.95597	37.4881	3.6028	20.477	3.95665	0.308057	0.244003	0.285583
Motif7	919	14281	12608	14792	Fos	Cebpb	Lpcat3	3526.91	652.939	288.799	73.0734	87.0485	985.66	746.094	23.0064	4.63157	8.56758	0.893436	1.12883	305.027	8.95597	35.1017	4.71252	18.3708	13.871	8.53882	91.9276	40.7303
Motif7	920	14281	12608	15182	Fos	Cebpb	Hdac2	3526.91	652.939	288.799	73.0734	87.0485	985.66	746.094	23.0064	4.63157	8.56758	0.893436	1.12883	305.027	8.95597	27.73	43.2831	38.3075	30.6271	10.7239	5.76918	28.8444
Motif7	921	14281	12608	15277	Fos	Cebpb	Hk2	3526.91	652.939	288.799	73.0734	87.0485	985.66	746.094	23.0064	4.63157	8.56758	0.893436	1.12883	305.027	8.95597	4.46089	0.393443	6.06445	1.1699	0.512283	62.3119	0.1
Motif7	922	14281	12608	15446	Fos	Cebpb	Hpgd	3526.91	652.939	288.799	73.0734	87.0485	985.66	746.094	23.0064	4.63157	8.56758	0.893436	1.12883	305.027	8.95597	0.910015	0.504112	3.21966	0.621645	0.268245	6.5712	0.105878
Motif7	923	14281	12608	15894	Fos	Cebpb	Icam1	3526.91	652.939	288.799	73.0734	87.0485	985.66	746.094	23.0064	4.63157	8.56758	0.893436	1.12883	305.027	8.95597	6.0287	3.04833	6.70103	0.155897	0.387922	528.195	166.507
Motif7	924	14281	12608	16007	Fos	Cebpb	Cyr61	3526.91	652.939	288.799	73.0734	87.0485	985.66	746.094	23.0064	4.63157	8.56758	0.893436	1.12883	305.027	8.95597	842.292	27.7727	55.0122	5.26233	0.966686	20.7928	408.12
Motif7	925	14281	12608	16411	Fos	Cebpb	Itgax	3526.91	652.939	288.799	73.0734	87.0485	985.66	746.094	23.0064	4.63157	8.56758	0.893436	1.12883	305.027	8.95597	0.1	0.1	0.161588	0.1	0.1	4.17931	0.1
Motif7	926	14281	12608	16854	Fos	Cebpb	Lgals3	3526.91	652.939	288.799	73.0734	87.0485	985.66	746.094	23.0064	4.63157	8.56758	0.893436	1.12883	305.027	8.95597	2.69148	0.381906	0.513602	0.317279	0.242465	8.87167	0.770312
Motif7	927	14281	12608	16913	Fos	Cebpb	Psmb8	3526.91	652.939	288.799	73.0734	87.0485	985.66	746.094	23.0064	4.63157	8.56758	0.893436	1.12883	305.027	8.95597	0.311158	0.347529	3.75827	0.535359	0.485434	48.4732	9.15972
Motif7	928	14281	12608	17035	Fos	Cebpb	Lxn	3526.91	652.939	288.799	73.0734	87.0485	985.66	746.094	23.0064	4.63157	8.56758	0.893436	1.12883	305.027	8.95597	96.7057	7.31614	9.85761	1.3266	2.05877	2.29451	59.3661
Motif7	929	14281	12608	18173	Fos	Cebpb	Slc11a1	3526.91	652.939	288.799	73.0734	87.0485	985.66	746.094	23.0064	4.63157	8.56758	0.893436	1.12883	305.027	8.95597	0.105549	0.1	2.22308	0.142006	0.435681	65.4831	0.103176
Motif7	930	14281	12608	18802	Fos	Cebpb	Plcd4	3526.91	652.939	288.799	73.0734	87.0485	985.66	746.094	23.0064	4.63157	8.56758	0.893436	1.12883	305.027	8.95597	33.9707	0.704206	1.48499	0.119458	0.450935	0.319377	0.109777
Motif7	931	14281	12608	20194	Fos	Cebpb	S100a10	3526.91	652.939	288.799	73.0734	87.0485	985.66	746.094	23.0064	4.63157	8.56758	0.893436	1.12883	305.027	8.95597	0.645686	8.63283	3.5798	0.328547	1.02898	11.3643	5.97517
Motif7	932	14281	12608	20229	Fos	Cebpb	Sat1	3526.91	652.939	288.799	73.0734	87.0485	985.66	746.094	23.0064	4.63157	8.56758	0.893436	1.12883	305.027	8.95597	159.821	9.82689	40.8892	19.3887	17.2562	459.134	255.19
Motif7	933	14281	12608	20302	Fos	Cebpb	Ccl3	3526.91	652.939	288.799	73.0734	87.0485	985.66	746.094	23.0064	4.63157	8.56758	0.893436	1.12883	305.027	8.95597	1.33202	1.62833	47.016	0.9842	1.64107	2453.9	1.11371
Motif7	934	14281	12608	20440	Fos	Cebpb	St6gal1	3526.91	652.939	288.799	73.0734	87.0485	985.66	746.094	23.0064	4.63157	8.56758	0.893436	1.12883	305.027	8.95597	6.40296	4.42125	13.7262	4.78449	5.84168	12.442	13.5738
Motif7	935	14281	12608	20750	Fos	Cebpb	Spp1	3526.91	652.939	288.799	73.0734	87.0485	985.66	746.094	23.0064	4.63157	8.56758	0.893436	1.12883	305.027	8.95597	0.234208	0.200886	0.583441	0.132101	0.619237	6.55393	0.12399
Motif7	936	14281	12608	20971	Fos	Cebpb	Sdc4	3526.91	652.939	288.799	73.0734	87.0485	985.66	746.094	23.0064	4.63157	8.56758	0.893436	1.12883	305.027	8.95597	68.4904	2.62363	10.1024	0.609097	2.68884	128.891	3.42853
Motif7	937	14281	12608	21356	Fos	Cebpb	Tapbp	3526.91	652.939	288.799	73.0734	87.0485	985.66	746.094	23.0064	4.63157	8.56758	0.893436	1.12883	305.027	8.95597	7.80451	10.2703	9.48878	5.07522	3.7414	83.6202	18.978
Motif7	938	14281	12608	21803	Fos	Cebpb	Tgfb1	3526.91	652.939	288.799	73.0734	87.0485	985.66	746.094	23.0064	4.63157	8.56758	0.893436	1.12883	305.027	8.95597	1.03034	0.496899	7.73211	0.490779	1.01554	252.311	45.2314
Motif7	939	14281	12608	21810	Fos	Cebpb	Tgfbi	3526.91	652.939	288.799	73.0734	87.0485	985.66	746.094	23.0064	4.63157	8.56758	0.893436	1.12883	305.027	8.95597	0.446456	0.491627	2.17023	1.38649	2.07712	24.5501	0.844699
Motif7	940	14281	12608	21823	Fos	Cebpb	Th	3526.91	652.939	288.799	73.0734	87.0485	985.66	746.094	23.0064	4.63157	8.56758	0.893436	1.12883	305.027	8.95597	0.1	4.21576	0.1	0.1	0.106525	0.1	0.269516
Motif7	941	14281	12608	21857	Fos	Cebpb	Timp1	3526.91	652.939	288.799	73.0734	87.0485	985.66	746.094	23.0064	4.63157	8.56758	0.893436	1.12883	305.027	8.95597	0.628603	0.576928	0.314831	0.1	0.166082	0.240432	11.399
Motif7	942	14281	12608	22228	Fos	Cebpb	Ucp2	3526.91	652.939	288.799	73.0734	87.0485	985.66	746.094	23.0064	4.63157	8.56758	0.893436	1.12883	305.027	8.95597	2.0502	2.25879	14.5461	1.27351	2.2945	320.096	54.446
Motif7	943	14281	12608	22352	Fos	Cebpb	Vim	3526.91	652.939	288.799	73.0734	87.0485	985.66	746.094	23.0064	4.63157	8.56758	0.893436	1.12883	305.027	8.95597	63.0815	11.2729	22.5417	2.74262	1.48659	15.1848	583.873
Motif7	944	14281	12608	22436	Fos	Cebpb	Xdh	3526.91	652.939	288.799	73.0734	87.0485	985.66	746.094	23.0064	4.63157	8.56758	0.893436	1.12883	305.027	8.95597	0.1	0.1	0.1	0.1	0.1	0.30749	0.100112
Motif7	945	14281	12608	23882	Fos	Cebpb	Gadd45g	3526.91	652.939	288.799	73.0734	87.0485	985.66	746.094	23.0064	4.63157	8.56758	0.893436	1.12883	305.027	8.95597	178.287	35.3812	17.8677	44.1449	33.1644	88.0289	29.5099
Motif7	946	14281	12608	55932	Fos	Cebpb	Gbp3	3526.91	652.939	288.799	73.0734	87.0485	985.66	746.094	23.0064	4.63157	8.56758	0.893436	1.12883	305.027	8.95597	6.61741	0.262842	0.523124	0.117993	0.1	1.29882	11.2226
Motif7	947	14281	12608	57266	Fos	Cebpb	Cxcl14	3526.91	652.939	288.799	73.0734	87.0485	985.66	746.094	23.0064	4.63157	8.56758	0.893436	1.12883	305.027	8.95597	78.1389	59.893	70.1495	9.05846	6.23888	4.22251	0.507316
Motif7	948	14281	12608	67963	Fos	Cebpb	Npc2	3526.91	652.939	288.799	73.0734	87.0485	985.66	746.094	23.0064	4.63157	8.56758	0.893436	1.12883	305.027	8.95597	34.7451	19.1758	44.468	101.14	162.144	305.83	59.6066
Motif7	949	14281	12608	76408	Fos	Cebpb	Abcc3	3526.91	652.939	288.799	73.0734	87.0485	985.66	746.094	23.0064	4.63157	8.56758	0.893436	1.12883	305.027	8.95597	0.101671	0.100049	1.66713	0.131744	0.145635	56.5472	0.184463
Motif7	950	14281	12608	232345	Fos	Cebpb	A2m	3526.91	652.939	288.799	73.0734	87.0485	985.66	746.094	23.0064	4.63157	8.56758	0.893436	1.12883	305.027	8.95597	13.2641	0.502109	0.598456	0.1	0.1	0.1	0.1
Motif7	951	14281	12608	240913	Fos	Cebpb	Adamts4	3526.91	652.939	288.799	73.0734	87.0485	985.66	746.094	23.0064	4.63157	8.56758	0.893436	1.12883	305.027	8.95597	0.494957	1.06584	1.47166	127.565	61.4148	0.406639	3.85562
Motif7	952	14281	15903	12051	Fos	Id3	Bcl3	3526.91	652.939	288.799	73.0734	87.0485	985.66	746.094	218.761	11.9072	24.1286	7.12062	9.38017	4.88874	99.1945	0.124184	0.1	0.5049	0.1	0.114967	18.037	3.22147
Motif7	953	14281	15903	12125	Fos	Id3	Bcl2l11	3526.91	652.939	288.799	73.0734	87.0485	985.66	746.094	218.761	11.9072	24.1286	7.12062	9.38017	4.88874	99.1945	1.05435	2.44614	1.3384	0.763934	0.733472	11.6225	8.33698
Motif7	954	14281	15903	12505	Fos	Id3	Cd44	3526.91	652.939	288.799	73.0734	87.0485	985.66	746.094	218.761	11.9072	24.1286	7.12062	9.38017	4.88874	99.1945	16.0639	2.24648	0.574021	0.1	0.17193	2.00939	0.264963
Motif7	955	14281	15903	12608	Fos	Id3	Cebpb	3526.91	652.939	288.799	73.0734	87.0485	985.66	746.094	218.761	11.9072	24.1286	7.12062	9.38017	4.88874	99.1945	23.0064	4.63157	8.56758	0.893436	1.12883	305.027	8.95597
Motif7	956	14281	15903	12977	Fos	Id3	Csf1	3526.91	652.939	288.799	73.0734	87.0485	985.66	746.094	218.761	11.9072	24.1286	7.12062	9.38017	4.88874	99.1945	19.8163	7.95311	13.1707	13.9589	20.4754	198.42	15.373
Motif7	957	14281	15903	15894	Fos	Id3	Icam1	3526.91	652.939	288.799	73.0734	87.0485	985.66	746.094	218.761	11.9072	24.1286	7.12062	9.38017	4.88874	99.1945	6.0287	3.04833	6.70103	0.155897	0.387922	528.195	166.507
Motif7	958	14281	15903	17873	Fos	Id3	Gadd45b	3526.91	652.939	288.799	73.0734	87.0485	985.66	746.094	218.761	11.9072	24.1286	7.12062	9.38017	4.88874	99.1945	77.7266	27.3702	14.598	21.2672	18.531	420.567	73.3209
Motif7	959	14281	15903	18018	Fos	Id3	Nfatc1	3526.91	652.939	288.799	73.0734	87.0485	985.66	746.094	218.761	11.9072	24.1286	7.12062	9.38017	4.88874	99.1945	5.52042	0.498627	6.44149	1.98172	0.337193	23.5221	2.94967
Motif7	960	14281	15903	23882	Fos	Id3	Gadd45g	3526.91	652.939	288.799	73.0734	87.0485	985.66	746.094	218.761	11.9072	24.1286	7.12062	9.38017	4.88874	99.1945	178.287	35.3812	17.8677	44.1449	33.1644	88.0289	29.5099
Motif7	961	14281	16476	11303	Fos	Jun	Abca1	3526.91	652.939	288.799	73.0734	87.0485	985.66	746.094	1164.31	191.11	288.322	137.272	46.4909	608.656	609.952	67.5195	3.23183	15.5394	5.78763	0.302847	8.48766	48.3712
Motif7	962	14281	16476	11520	Fos	Jun	Plin2	3526.91	652.939	288.799	73.0734	87.0485	985.66	746.094	1164.31	191.11	288.322	137.272	46.4909	608.656	609.952	7.36148	5.81035	14.3508	3.37484	2.63123	58.1203	58.5826
Motif7	963	14281	16476	11600	Fos	Jun	Angpt1	3526.91	652.939	288.799	73.0734	87.0485	985.66	746.094	1164.31	191.11	288.322	137.272	46.4909	608.656	609.952	6.09192	16.2306	0.353149	0.142443	0.115542	0.1	0.248777
Motif7	964	14281	16476	11676	Fos	Jun	Aldoc	3526.91	652.939	288.799	73.0734	87.0485	985.66	746.094	1164.31	191.11	288.322	137.272	46.4909	608.656	609.952	512.119	28.196	206.034	29.9166	75.3821	42.5779	4.75055
Motif7	965	14281	16476	11747	Fos	Jun	Anxa5	3526.91	652.939	288.799	73.0734	87.0485	985.66	746.094	1164.31	191.11	288.322	137.272	46.4909	608.656	609.952	15.5096	3.11131	7.36879	9.1731	22.6619	23.2072	106.708
Motif7	966	14281	16476	11761	Fos	Jun	Aox1	3526.91	652.939	288.799	73.0734	87.0485	985.66	746.094	1164.31	191.11	288.322	137.272	46.4909	608.656	609.952	4.40591	0.414087	0.351003	0.1	0.1	0.1	0.938566
Motif7	967	14281	16476	11816	Fos	Jun	Apoe	3526.91	652.939	288.799	73.0734	87.0485	985.66	746.094	1164.31	191.11	288.322	137.272	46.4909	608.656	609.952	3006.18	200.447	1175.7	142.123	216.084	2460.25	133.118
Motif7	968	14281	16476	11820	Fos	Jun	App	3526.91	652.939	288.799	73.0734	87.0485	985.66	746.094	1164.31	191.11	288.322	137.272	46.4909	608.656	609.952	57.9653	307.141	139.379	467.777	376.347	36.5844	320.145
Motif7	969	14281	16476	11829	Fos	Jun	Aqp4	3526.91	652.939	288.799	73.0734	87.0485	985.66	746.094	1164.31	191.11	288.322	137.272	46.4909	608.656	609.952	317.639	11.6386	11.1956	0.75701	1.42149	0.848913	1.20388
Motif7	970	14281	16476	11998	Fos	Jun	Avp	3526.91	652.939	288.799	73.0734	87.0485	985.66	746.094	1164.31	191.11	288.322	137.272	46.4909	608.656	609.952	0.1	0.930623	0.1	0.12723	0.1	0.1	0.1
Motif7	971	14281	16476	12044	Fos	Jun	Bcl2a1a	3526.91	652.939	288.799	73.0734	87.0485	985.66	746.094	1164.31	191.11	288.322	137.272	46.4909	608.656	609.952	0.1	0.159786	2.01483	0.150524	0.201517	152.751	0.144586
Motif7	972	14281	16476	12051	Fos	Jun	Bcl3	3526.91	652.939	288.799	73.0734	87.0485	985.66	746.094	1164.31	191.11	288.322	137.272	46.4909	608.656	609.952	0.124184	0.1	0.5049	0.1	0.114967	18.037	3.22147
Motif7	973	14281	16476	12125	Fos	Jun	Bcl2l11	3526.91	652.939	288.799	73.0734	87.0485	985.66	746.094	1164.31	191.11	288.322	137.272	46.4909	608.656	609.952	1.05435	2.44614	1.3384	0.763934	0.733472	11.6225	8.33698
Motif7	974	14281	16476	12257	Fos	Jun	Tspo	3526.91	652.939	288.799	73.0734	87.0485	985.66	746.094	1164.31	191.11	288.322	137.272	46.4909	608.656	609.952	1.53705	1.27035	1.68315	0.376498	0.439673	21.4487	18.5524
Motif7	975	14281	16476	12267	Fos	Jun	C3ar1	3526.91	652.939	288.799	73.0734	87.0485	985.66	746.094	1164.31	191.11	288.322	137.272	46.4909	608.656	609.952	0.1	0.211344	5.57363	0.100085	0.325951	108.093	0.1
Motif7	976	14281	16476	12305	Fos	Jun	Ddr1	3526.91	652.939	288.799	73.0734	87.0485	985.66	746.094	1164.31	191.11	288.322	137.272	46.4909	608.656	609.952	26.6347	17.1734	40.4138	156.169	136.267	0.58715	0.422435
Motif7	977	14281	16476	12322	Fos	Jun	Camk2a	3526.91	652.939	288.799	73.0734	87.0485	985.66	746.094	1164.31	191.11	288.322	137.272	46.4909	608.656	609.952	0.809133	10.325	46.101	6.25663	47.1784	42.9122	0.504869
Motif7	978	14281	16476	12334	Fos	Jun	Capn2	3526.91	652.939	288.799	73.0734	87.0485	985.66	746.094	1164.31	191.11	288.322	137.272	46.4909	608.656	609.952	37.6116	26.3892	23.4679	21.2486	18.6475	3.46446	43.4042
Motif7	979	14281	16476	12443	Fos	Jun	Ccnd1	3526.91	652.939	288.799	73.0734	87.0485	985.66	746.094	1164.31	191.11	288.322	137.272	46.4909	608.656	609.952	39.0367	3.74527	70.4731	8.64873	0.970035	33.4878	73.1324
Motif7	980	14281	16476	12475	Fos	Jun	Cd14	3526.91	652.939	288.799	73.0734	87.0485	985.66	746.094	1164.31	191.11	288.322	137.272	46.4909	608.656	609.952	4.00641	0.986404	11.7469	0.236789	1.031	540.716	2.10392
Motif7	981	14281	16476	12505	Fos	Jun	Cd44	3526.91	652.939	288.799	73.0734	87.0485	985.66	746.094	1164.31	191.11	288.322	137.272	46.4909	608.656	609.952	16.0639	2.24648	0.574021	0.1	0.17193	2.00939	0.264963
Motif7	982	14281	16476	12514	Fos	Jun	Cd68	3526.91	652.939	288.799	73.0734	87.0485	985.66	746.094	1164.31	191.11	288.322	137.272	46.4909	608.656	609.952	1.83287	1.08307	19.5594	2.39111	3.44149	575.307	0.645765
Motif7	983	14281	16476	12654	Fos	Jun	Chil1	3526.91	652.939	288.799	73.0734	87.0485	985.66	746.094	1164.31	191.11	288.322	137.272	46.4909	608.656	609.952	#N/A	#N/A	#N/A	#N/A	#N/A	#N/A	#N/A
Motif7	984	14281	16476	12702	Fos	Jun	Socs3	3526.91	652.939	288.799	73.0734	87.0485	985.66	746.094	1164.31	191.11	288.322	137.272	46.4909	608.656	609.952	104.658	33.4415	27.2687	5.89069	7.63423	481.077	34.5331
Motif7	985	14281	16476	12752	Fos	Jun	Cln3	3526.91	652.939	288.799	73.0734	87.0485	985.66	746.094	1164.31	191.11	288.322	137.272	46.4909	608.656	609.952	8.57668	3.10324	11.2299	11.5049	6.98656	40.9609	2.92695
Motif7	986	14281	16476	12759	Fos	Jun	Clu	3526.91	652.939	288.799	73.0734	87.0485	985.66	746.094	1164.31	191.11	288.322	137.272	46.4909	608.656	609.952	594.654	36.4609	277.146	42.5714	51.7937	46.0544	6.33436
Motif7	987	14281	16476	12801	Fos	Jun	Cnr1	3526.91	652.939	288.799	73.0734	87.0485	985.66	746.094	1164.31	191.11	288.322	137.272	46.4909	608.656	609.952	10.1262	50.83	2.37606	0.263293	0.297916	0.113074	0.161951
Motif7	988	14281	16476	12830	Fos	Jun	Col4a5	3526.91	652.939	288.799	73.0734	87.0485	985.66	746.094	1164.31	191.11	288.322	137.272	46.4909	608.656	609.952	9.24272	0.629912	4.78587	0.113455	0.118348	0.1	0.409602
Motif7	989	14281	16476	12870	Fos	Jun	Cp	3526.91	652.939	288.799	73.0734	87.0485	985.66	746.094	1164.31	191.11	288.322	137.272	46.4909	608.656	609.952	0.253926	0.209596	13.5268	1.79037	0.107149	1.36955	5.34563
Motif7	990	14281	16476	12890	Fos	Jun	Cplx2	3526.91	652.939	288.799	73.0734	87.0485	985.66	746.094	1164.31	191.11	288.322	137.272	46.4909	608.656	609.952	7.80515	62.2598	11.784	3.35289	9.93252	7.10228	1.88099
Motif7	991	14281	16476	12977	Fos	Jun	Csf1	3526.91	652.939	288.799	73.0734	87.0485	985.66	746.094	1164.31	191.11	288.322	137.272	46.4909	608.656	609.952	19.8163	7.95311	13.1707	13.9589	20.4754	198.42	15.373
Motif7	992	14281	16476	12978	Fos	Jun	Csf1r	3526.91	652.939	288.799	73.0734	87.0485	985.66	746.094	1164.31	191.11	288.322	137.272	46.4909	608.656	609.952	1.62157	1.92723	104.302	7.29033	16.4281	3007.33	0.535314
Motif7	993	14281	16476	13030	Fos	Jun	Ctsb	3526.91	652.939	288.799	73.0734	87.0485	985.66	746.094	1164.31	191.11	288.322	137.272	46.4909	608.656	609.952	84.5465	65.1726	133.26	160.702	95.4872	1032.76	55.3566
Motif7	994	14281	16476	13039	Fos	Jun	Ctsl	3526.91	652.939	288.799	73.0734	87.0485	985.66	746.094	1164.31	191.11	288.322	137.272	46.4909	608.656	609.952	167.898	43.8297	75.7038	326.849	112.064	224.761	246.351
Motif7	995	14281	16476	13040	Fos	Jun	Ctss	3526.91	652.939	288.799	73.0734	87.0485	985.66	746.094	1164.31	191.11	288.322	137.272	46.4909	608.656	609.952	1.01172	1.76812	136.135	10.7727	19.366	1606.46	0.706271
Motif7	996	14281	16476	13051	Fos	Jun	Cx3cr1	3526.91	652.939	288.799	73.0734	87.0485	985.66	746.094	1164.31	191.11	288.322	137.272	46.4909	608.656	609.952	0.299202	0.575245	33.1649	1.43809	3.54297	489.692	0.163113
Motif7	997	14281	16476	13132	Fos	Jun	Dab2	3526.91	652.939	288.799	73.0734	87.0485	985.66	746.094	1164.31	191.11	288.322	137.272	46.4909	608.656	609.952	9.99079	1.62116	17.1656	2.87739	0.28525	19.0918	41.4008
Motif7	998	14281	16476	13167	Fos	Jun	Dbi	3526.91	652.939	288.799	73.0734	87.0485	985.66	746.094	1164.31	191.11	288.322	137.272	46.4909	608.656	609.952	475.735	61.7894	366.39	138.499	135.364	20.1596	96.9824
Motif7	999	14281	16476	13197	Fos	Jun	Gadd45a	3526.91	652.939	288.799	73.0734	87.0485	985.66	746.094	1164.31	191.11	288.322	137.272	46.4909	608.656	609.952	14.3047	2.8892	8.57867	14.1745	5.48397	4.36471	32.0779
Motif7	1000	14281	16476	13712	Fos	Jun	Elk1	3526.91	652.939	288.799	73.0734	87.0485	985.66	746.094	1164.31	191.11	288.322	137.272	46.4909	608.656	609.952	9.44237	8.8508	9.52853	5.42227	2.65968	3.35134	5.3977
Motif7	1001	14281	16476	13733	Fos	Jun	Adgre1	3526.91	652.939	288.799	73.0734	87.0485	985.66	746.094	1164.31	191.11	288.322	137.272	46.4909	608.656	609.952	#N/A	#N/A	#N/A	#N/A	#N/A	#N/A	#N/A
Motif7	1002	14281	16476	14066	Fos	Jun	F3	3526.91	652.939	288.799	73.0734	87.0485	985.66	746.094	1164.31	191.11	288.322	137.272	46.4909	608.656	609.952	163.723	6.21663	35.6979	5.16981	1.6236	1.35979	0.83658
Motif7	1003	14281	16476	14102	Fos	Jun	Fas	3526.91	652.939	288.799	73.0734	87.0485	985.66	746.094	1164.31	191.11	288.322	137.272	46.4909	608.656	609.952	2.68735	0.266363	0.101647	0.1	0.1	4.48606	6.27208
Motif7	1004	14281	16476	14130	Fos	Jun	Fcgr2b	3526.91	652.939	288.799	73.0734	87.0485	985.66	746.094	1164.31	191.11	288.322	137.272	46.4909	608.656	609.952	0.1	0.145861	6.0472	0.213469	1.02004	101.763	0.120873
Motif7	1005	14281	16476	14247	Fos	Jun	Fli1	3526.91	652.939	288.799	73.0734	87.0485	985.66	746.094	1164.31	191.11	288.322	137.272	46.4909	608.656	609.952	0.337723	0.177492	1.32708	0.1	0.126383	12.6849	55.8596
Motif7	1006	14281	16476	14417	Fos	Jun	Gad2	3526.91	652.939	288.799	73.0734	87.0485	985.66	746.094	1164.31	191.11	288.322	137.272	46.4909	608.656	609.952	1.82592	20.6458	0.427917	0.1	0.228997	0.1	0.169772
Motif7	1007	14281	16476	14466	Fos	Jun	Gba	3526.91	652.939	288.799	73.0734	87.0485	985.66	746.094	1164.31	191.11	288.322	137.272	46.4909	608.656	609.952	22.2469	11.3075	22.0624	38.5936	28.9832	85.8669	30.0888
Motif7	1008	14281	16476	14469	Fos	Jun	Gbp2	3526.91	652.939	288.799	73.0734	87.0485	985.66	746.094	1164.31	191.11	288.322	137.272	46.4909	608.656	609.952	0.42789	0.1	0.404998	0.1	0.1	1.76034	9.33622
Motif7	1009	14281	16476	14580	Fos	Jun	Gfap	3526.91	652.939	288.799	73.0734	87.0485	985.66	746.094	1164.31	191.11	288.322	137.272	46.4909	608.656	609.952	126.904	5.88167	6.35398	4.25725	18.4244	6.95014	3.55669
Motif7	1010	14281	16476	14595	Fos	Jun	B4galt1	3526.91	652.939	288.799	73.0734	87.0485	985.66	746.094	1164.31	191.11	288.322	137.272	46.4909	608.656	609.952	4.60416	1.6595	3.13942	0.223473	0.213239	91.9034	20.7639
Motif7	1011	14281	16476	14667	Fos	Jun	Gm2a	3526.91	652.939	288.799	73.0734	87.0485	985.66	746.094	1164.31	191.11	288.322	137.272	46.4909	608.656	609.952	43.5347	8.39414	201.956	72.6317	17.8943	70.8849	9.29721
Motif7	1012	14281	16476	15170	Fos	Jun	Ptpn6	3526.91	652.939	288.799	73.0734	87.0485	985.66	746.094	1164.31	191.11	288.322	137.272	46.4909	608.656	609.952	0.233326	0.302476	4.33502	0.298363	0.789342	114.985	0.213816
Motif7	1013	14281	16476	15182	Fos	Jun	Hdac2	3526.91	652.939	288.799	73.0734	87.0485	985.66	746.094	1164.31	191.11	288.322	137.272	46.4909	608.656	609.952	27.73	43.2831	38.3075	30.6271	10.7239	5.76918	28.8444
Motif7	1014	14281	16476	15277	Fos	Jun	Hk2	3526.91	652.939	288.799	73.0734	87.0485	985.66	746.094	1164.31	191.11	288.322	137.272	46.4909	608.656	609.952	4.46089	0.393443	6.06445	1.1699	0.512283	62.3119	0.1
Motif7	1015	14281	16476	15368	Fos	Jun	Hmox1	3526.91	652.939	288.799	73.0734	87.0485	985.66	746.094	1164.31	191.11	288.322	137.272	46.4909	608.656	609.952	14.982	2.44328	25.2418	13.7052	6.05315	262.857	47.4858
Motif7	1016	14281	16476	15446	Fos	Jun	Hpgd	3526.91	652.939	288.799	73.0734	87.0485	985.66	746.094	1164.31	191.11	288.322	137.272	46.4909	608.656	609.952	0.910015	0.504112	3.21966	0.621645	0.268245	6.5712	0.105878
Motif7	1017	14281	16476	15507	Fos	Jun	Hspb1	3526.91	652.939	288.799	73.0734	87.0485	985.66	746.094	1164.31	191.11	288.322	137.272	46.4909	608.656	609.952	2.31718	1.08263	4.05429	0.197425	0.877178	24.7809	166.681
Motif7	1018	14281	16476	15894	Fos	Jun	Icam1	3526.91	652.939	288.799	73.0734	87.0485	985.66	746.094	1164.31	191.11	288.322	137.272	46.4909	608.656	609.952	6.0287	3.04833	6.70103	0.155897	0.387922	528.195	166.507
Motif7	1019	14281	16476	15903	Fos	Jun	Id3	3526.91	652.939	288.799	73.0734	87.0485	985.66	746.094	1164.31	191.11	288.322	137.272	46.4909	608.656	609.952	218.761	11.9072	24.1286	7.12062	9.38017	4.88874	99.1945
Motif7	1020	14281	16476	16007	Fos	Jun	Cyr61	3526.91	652.939	288.799	73.0734	87.0485	985.66	746.094	1164.31	191.11	288.322	137.272	46.4909	608.656	609.952	842.292	27.7727	55.0122	5.26233	0.966686	20.7928	408.12
Motif7	1021	14281	16476	16011	Fos	Jun	Igfbp5	3526.91	652.939	288.799	73.0734	87.0485	985.66	746.094	1164.31	191.11	288.322	137.272	46.4909	608.656	609.952	25.3654	9.51032	11.203	1.51067	1.91292	0.466396	0.335994
Motif7	1022	14281	16476	16155	Fos	Jun	Il10rb	3526.91	652.939	288.799	73.0734	87.0485	985.66	746.094	1164.31	191.11	288.322	137.272	46.4909	608.656	609.952	4.31731	0.441209	5.23801	0.892363	0.540214	42.7024	28.4213
Motif7	1023	14281	16476	16331	Fos	Jun	Inpp5d	3526.91	652.939	288.799	73.0734	87.0485	985.66	746.094	1164.31	191.11	288.322	137.272	46.4909	608.656	609.952	1.49846	0.353572	7.62927	0.414469	0.976411	203.627	5.87014
Motif7	1024	14281	16476	16403	Fos	Jun	Itga6	3526.91	652.939	288.799	73.0734	87.0485	985.66	746.094	1164.31	191.11	288.322	137.272	46.4909	608.656	609.952	47.5375	2.83613	3.17056	0.298441	0.257236	15.0942	22.312
Motif7	1025	14281	16476	16411	Fos	Jun	Itgax	3526.91	652.939	288.799	73.0734	87.0485	985.66	746.094	1164.31	191.11	288.322	137.272	46.4909	608.656	609.952	0.1	0.1	0.161588	0.1	0.1	4.17931	0.1
Motif7	1026	14281	16476	16502	Fos	Jun	Kcnc1	3526.91	652.939	288.799	73.0734	87.0485	985.66	746.094	1164.31	191.11	288.322	137.272	46.4909	608.656	609.952	1.26696	12.7773	4.12887	1.73178	0.400089	0.259206	0.1
Motif7	1027	14281	16476	16779	Fos	Jun	Lamb2	3526.91	652.939	288.799	73.0734	87.0485	985.66	746.094	1164.31	191.11	288.322	137.272	46.4909	608.656	609.952	30.0508	1.42056	2.47372	0.1	0.463487	13.4909	54.0566
Motif7	1028	14281	16476	16784	Fos	Jun	Lamp2	3526.91	652.939	288.799	73.0734	87.0485	985.66	746.094	1164.31	191.11	288.322	137.272	46.4909	608.656	609.952	71.4888	17.778	63.5688	75.8562	55.3191	76.5048	86.068
Motif7	1029	14281	16476	16854	Fos	Jun	Lgals3	3526.91	652.939	288.799	73.0734	87.0485	985.66	746.094	1164.31	191.11	288.322	137.272	46.4909	608.656	609.952	2.69148	0.381906	0.513602	0.317279	0.242465	8.87167	0.770312
Motif7	1030	14281	16476	16905	Fos	Jun	Lmna	3526.91	652.939	288.799	73.0734	87.0485	985.66	746.094	1164.31	191.11	288.322	137.272	46.4909	608.656	609.952	28.5837	79.6489	14.3937	16.0684	31.7128	39.7226	30.5872
Motif7	1031	14281	16476	16913	Fos	Jun	Psmb8	3526.91	652.939	288.799	73.0734	87.0485	985.66	746.094	1164.31	191.11	288.322	137.272	46.4909	608.656	609.952	0.311158	0.347529	3.75827	0.535359	0.485434	48.4732	9.15972
Motif7	1032	14281	16476	16948	Fos	Jun	Lox	3526.91	652.939	288.799	73.0734	87.0485	985.66	746.094	1164.31	191.11	288.322	137.272	46.4909	608.656	609.952	0.1	0.207672	2.27171	0.402892	0.100566	0.141086	0.310899
Motif7	1033	14281	16476	17035	Fos	Jun	Lxn	3526.91	652.939	288.799	73.0734	87.0485	985.66	746.094	1164.31	191.11	288.322	137.272	46.4909	608.656	609.952	96.7057	7.31614	9.85761	1.3266	2.05877	2.29451	59.3661
Motif7	1034	14281	16476	17381	Fos	Jun	Mmp12	3526.91	652.939	288.799	73.0734	87.0485	985.66	746.094	1164.31	191.11	288.322	137.272	46.4909	608.656	609.952	0.1	0.1	0.1	0.1	0.1	0.5067	0.1
Motif7	1035	14281	16476	17750	Fos	Jun	Mt2	3526.91	652.939	288.799	73.0734	87.0485	985.66	746.094	1164.31	191.11	288.322	137.272	46.4909	608.656	609.952	144.828	8.91288	80.1505	47.6688	45.5895	49.4139	26.9689
Motif7	1036	14281	16476	17873	Fos	Jun	Gadd45b	3526.91	652.939	288.799	73.0734	87.0485	985.66	746.094	1164.31	191.11	288.322	137.272	46.4909	608.656	609.952	77.7266	27.3702	14.598	21.2672	18.531	420.567	73.3209
Motif7	1037	14281	16476	17970	Fos	Jun	Ncf2	3526.91	652.939	288.799	73.0734	87.0485	985.66	746.094	1164.31	191.11	288.322	137.272	46.4909	608.656	609.952	0.1	0.145909	1.92682	0.202763	0.608753	52.7574	0.575676
Motif7	1038	14281	16476	18018	Fos	Jun	Nfatc1	3526.91	652.939	288.799	73.0734	87.0485	985.66	746.094	1164.31	191.11	288.322	137.272	46.4909	608.656	609.952	5.52042	0.498627	6.44149	1.98172	0.337193	23.5221	2.94967
Motif7	1039	14281	16476	18024	Fos	Jun	Nfe2l2	3526.91	652.939	288.799	73.0734	87.0485	985.66	746.094	1164.31	191.11	288.322	137.272	46.4909	608.656	609.952	11.8785	2.10439	3.21702	2.22825	4.96739	55.7299	47.471
Motif7	1040	14281	16476	18173	Fos	Jun	Slc11a1	3526.91	652.939	288.799	73.0734	87.0485	985.66	746.094	1164.31	191.11	288.322	137.272	46.4909	608.656	609.952	0.105549	0.1	2.22308	0.142006	0.435681	65.4831	0.103176
Motif7	1041	14281	16476	18619	Fos	Jun	Penk	3526.91	652.939	288.799	73.0734	87.0485	985.66	746.094	1164.31	191.11	288.322	137.272	46.4909	608.656	609.952	0.202015	18.5007	0.928532	0.105517	0.548945	0.51672	0.313381
Motif7	1042	14281	16476	18791	Fos	Jun	Plat	3526.91	652.939	288.799	73.0734	87.0485	985.66	746.094	1164.31	191.11	288.322	137.272	46.4909	608.656	609.952	120.22	13.4918	29.4872	89.2872	78.7872	0.848186	160.943
Motif7	1043	14281	16476	18802	Fos	Jun	Plcd4	3526.91	652.939	288.799	73.0734	87.0485	985.66	746.094	1164.31	191.11	288.322	137.272	46.4909	608.656	609.952	33.9707	0.704206	1.48499	0.119458	0.450935	0.319377	0.109777
Motif7	1044	14281	16476	18826	Fos	Jun	Lcp1	3526.91	652.939	288.799	73.0734	87.0485	985.66	746.094	1164.31	191.11	288.322	137.272	46.4909	608.656	609.952	0.420704	0.41923	7.8629	1.50243	4.9758	126.964	46.375
Motif7	1045	14281	16476	19039	Fos	Jun	Lgals3bp	3526.91	652.939	288.799	73.0734	87.0485	985.66	746.094	1164.31	191.11	288.322	137.272	46.4909	608.656	609.952	4.64405	2.23042	1.8879	0.266292	0.341659	24.8382	8.65756
Motif7	1046	14281	16476	19124	Fos	Jun	Procr	3526.91	652.939	288.799	73.0734	87.0485	985.66	746.094	1164.31	191.11	288.322	137.272	46.4909	608.656	609.952	0.905925	0.639163	0.175101	0.1	0.132533	1.35023	31.2896
Motif7	1047	14281	16476	19266	Fos	Jun	Ptprd	3526.91	652.939	288.799	73.0734	87.0485	985.66	746.094	1164.31	191.11	288.322	137.272	46.4909	608.656	609.952	6.21921	14.2991	18.5802	64.7789	47.041	1.0523	6.90514
Motif7	1048	14281	16476	20194	Fos	Jun	S100a10	3526.91	652.939	288.799	73.0734	87.0485	985.66	746.094	1164.31	191.11	288.322	137.272	46.4909	608.656	609.952	0.645686	8.63283	3.5798	0.328547	1.02898	11.3643	5.97517
Motif7	1049	14281	16476	20198	Fos	Jun	S100a4	3526.91	652.939	288.799	73.0734	87.0485	985.66	746.094	1164.31	191.11	288.322	137.272	46.4909	608.656	609.952	4.16844	0.953431	35.2773	12.6305	1.08617	6.79298	1.09902
Motif7	1050	14281	16476	20200	Fos	Jun	S100a6	3526.91	652.939	288.799	73.0734	87.0485	985.66	746.094	1164.31	191.11	288.322	137.272	46.4909	608.656	609.952	23.5328	3.09986	100.275	102.371	64.0201	8.16165	2.20851
Motif7	1051	14281	16476	20229	Fos	Jun	Sat1	3526.91	652.939	288.799	73.0734	87.0485	985.66	746.094	1164.31	191.11	288.322	137.272	46.4909	608.656	609.952	159.821	9.82689	40.8892	19.3887	17.2562	459.134	255.19
Motif7	1052	14281	16476	20302	Fos	Jun	Ccl3	3526.91	652.939	288.799	73.0734	87.0485	985.66	746.094	1164.31	191.11	288.322	137.272	46.4909	608.656	609.952	1.33202	1.62833	47.016	0.9842	1.64107	2453.9	1.11371
Motif7	1053	14281	16476	20440	Fos	Jun	St6gal1	3526.91	652.939	288.799	73.0734	87.0485	985.66	746.094	1164.31	191.11	288.322	137.272	46.4909	608.656	609.952	6.40296	4.42125	13.7262	4.78449	5.84168	12.442	13.5738
Motif7	1054	14281	16476	20716	Fos	Jun	Serpina3n	3526.91	652.939	288.799	73.0734	87.0485	985.66	746.094	1164.31	191.11	288.322	137.272	46.4909	608.656	609.952	9.0755	4.58565	17.6743	3.20544	1.69162	0.368829	0.429205
Motif7	1055	14281	16476	20750	Fos	Jun	Spp1	3526.91	652.939	288.799	73.0734	87.0485	985.66	746.094	1164.31	191.11	288.322	137.272	46.4909	608.656	609.952	0.234208	0.200886	0.583441	0.132101	0.619237	6.55393	0.12399
Motif7	1056	14281	16476	20971	Fos	Jun	Sdc4	3526.91	652.939	288.799	73.0734	87.0485	985.66	746.094	1164.31	191.11	288.322	137.272	46.4909	608.656	609.952	68.4904	2.62363	10.1024	0.609097	2.68884	128.891	3.42853
Motif7	1057	14281	16476	21356	Fos	Jun	Tapbp	3526.91	652.939	288.799	73.0734	87.0485	985.66	746.094	1164.31	191.11	288.322	137.272	46.4909	608.656	609.952	7.80451	10.2703	9.48878	5.07522	3.7414	83.6202	18.978
Motif7	1058	14281	16476	21391	Fos	Jun	Tbxas1	3526.91	652.939	288.799	73.0734	87.0485	985.66	746.094	1164.31	191.11	288.322	137.272	46.4909	608.656	609.952	0.1	0.242481	3.66263	0.266139	0.724021	116.906	0.100324
Motif7	1059	14281	16476	21417	Fos	Jun	Zeb1	3526.91	652.939	288.799	73.0734	87.0485	985.66	746.094	1164.31	191.11	288.322	137.272	46.4909	608.656	609.952	37.2924	9.51148	35.9823	7.25938	0.566715	2.51	19.8535
Motif7	1060	14281	16476	21803	Fos	Jun	Tgfb1	3526.91	652.939	288.799	73.0734	87.0485	985.66	746.094	1164.31	191.11	288.322	137.272	46.4909	608.656	609.952	1.03034	0.496899	7.73211	0.490779	1.01554	252.311	45.2314
Motif7	1061	14281	16476	21813	Fos	Jun	Tgfbr2	3526.91	652.939	288.799	73.0734	87.0485	985.66	746.094	1164.31	191.11	288.322	137.272	46.4909	608.656	609.952	1.21262	1.25291	4.48761	0.160136	0.285827	60.0126	57.8355
Motif7	1062	14281	16476	21823	Fos	Jun	Th	3526.91	652.939	288.799	73.0734	87.0485	985.66	746.094	1164.31	191.11	288.322	137.272	46.4909	608.656	609.952	0.1	4.21576	0.1	0.1	0.106525	0.1	0.269516
Motif7	1063	14281	16476	21825	Fos	Jun	Thbs1	3526.91	652.939	288.799	73.0734	87.0485	985.66	746.094	1164.31	191.11	288.322	137.272	46.4909	608.656	609.952	23.7131	1.64977	1.49284	0.1	0.1	4.3626	0.548853
Motif7	1064	14281	16476	21826	Fos	Jun	Thbs2	3526.91	652.939	288.799	73.0734	87.0485	985.66	746.094	1164.31	191.11	288.322	137.272	46.4909	608.656	609.952	1.1138	3.4148	1.56854	0.63966	0.102046	0.254297	1.62275
Motif7	1065	14281	16476	21857	Fos	Jun	Timp1	3526.91	652.939	288.799	73.0734	87.0485	985.66	746.094	1164.31	191.11	288.322	137.272	46.4909	608.656	609.952	0.628603	0.576928	0.314831	0.1	0.166082	0.240432	11.399
Motif7	1066	14281	16476	21858	Fos	Jun	Timp2	3526.91	652.939	288.799	73.0734	87.0485	985.66	746.094	1164.31	191.11	288.322	137.272	46.4909	608.656	609.952	21.2489	142.155	51.0368	61.483	31.9456	106.532	2.54563
Motif7	1067	14281	16476	21894	Fos	Jun	Tln1	3526.91	652.939	288.799	73.0734	87.0485	985.66	746.094	1164.31	191.11	288.322	137.272	46.4909	608.656	609.952	9.47011	1.802	14.1087	11.8394	11.2796	100.388	30.9199
Motif7	1068	14281	16476	22051	Fos	Jun	Trip6	3526.91	652.939	288.799	73.0734	87.0485	985.66	746.094	1164.31	191.11	288.322	137.272	46.4909	608.656	609.952	10.1168	3.55542	2.51178	1.37963	0.33863	4.37428	13.0699
Motif7	1069	14281	16476	22228	Fos	Jun	Ucp2	3526.91	652.939	288.799	73.0734	87.0485	985.66	746.094	1164.31	191.11	288.322	137.272	46.4909	608.656	609.952	2.0502	2.25879	14.5461	1.27351	2.2945	320.096	54.446
Motif7	1070	14281	16476	22288	Fos	Jun	Utrn	3526.91	652.939	288.799	73.0734	87.0485	985.66	746.094	1164.31	191.11	288.322	137.272	46.4909	608.656	609.952	5.57021	5.81792	2.40739	0.572477	0.780616	0.214054	18.6069
Motif7	1071	14281	16476	22329	Fos	Jun	Vcam1	3526.91	652.939	288.799	73.0734	87.0485	985.66	746.094	1164.31	191.11	288.322	137.272	46.4909	608.656	609.952	190.683	7.50934	27.1089	3.07058	0.937811	5.99967	6.31801
Motif7	1072	14281	16476	22350	Fos	Jun	Ezr	3526.91	652.939	288.799	73.0734	87.0485	985.66	746.094	1164.31	191.11	288.322	137.272	46.4909	608.656	609.952	118.018	15.6674	7.21024	0.895799	3.04992	7.38231	8.08062
Motif7	1073	14281	16476	22352	Fos	Jun	Vim	3526.91	652.939	288.799	73.0734	87.0485	985.66	746.094	1164.31	191.11	288.322	137.272	46.4909	608.656	609.952	63.0815	11.2729	22.5417	2.74262	1.48659	15.1848	583.873
Motif7	1074	14281	16476	23882	Fos	Jun	Gadd45g	3526.91	652.939	288.799	73.0734	87.0485	985.66	746.094	1164.31	191.11	288.322	137.272	46.4909	608.656	609.952	178.287	35.3812	17.8677	44.1449	33.1644	88.0289	29.5099
Motif7	1075	14281	16476	26433	Fos	Jun	Plod3	3526.91	652.939	288.799	73.0734	87.0485	985.66	746.094	1164.31	191.11	288.322	137.272	46.4909	608.656	609.952	22.3999	11.1121	23.8754	31.2793	20.6374	123.99	28.8663
Motif7	1076	14281	16476	27060	Fos	Jun	Tcirg1	3526.91	652.939	288.799	73.0734	87.0485	985.66	746.094	1164.31	191.11	288.322	137.272	46.4909	608.656	609.952	17.0068	2.39703	13.4343	9.82425	12.9526	246.683	6.98506
Motif7	1077	14281	16476	27279	Fos	Jun	Tnfrsf12a	3526.91	652.939	288.799	73.0734	87.0485	985.66	746.094	1164.31	191.11	288.322	137.272	46.4909	608.656	609.952	6.23034	3.74635	7.93546	2.82551	2.94209	206.161	137.633
Motif7	1078	14281	16476	54353	Fos	Jun	Skap2	3526.91	652.939	288.799	73.0734	87.0485	985.66	746.094	1164.31	191.11	288.322	137.272	46.4909	608.656	609.952	4.2623	3.98885	3.68856	1.42816	3.23203	42.5444	2.9187
Motif7	1079	14281	16476	55932	Fos	Jun	Gbp3	3526.91	652.939	288.799	73.0734	87.0485	985.66	746.094	1164.31	191.11	288.322	137.272	46.4909	608.656	609.952	6.61741	0.262842	0.523124	0.117993	0.1	1.29882	11.2226
Motif7	1080	14281	16476	56312	Fos	Jun	Nupr1	3526.91	652.939	288.799	73.0734	87.0485	985.66	746.094	1164.31	191.11	288.322	137.272	46.4909	608.656	609.952	2.87795	1.01309	5.69487	0.143297	0.731551	18.1424	1.57663
Motif7	1081	14281	16476	56637	Fos	Jun	Gsk3b	3526.91	652.939	288.799	73.0734	87.0485	985.66	746.094	1164.31	191.11	288.322	137.272	46.4909	608.656	609.952	22.3831	38.6851	18.2567	15.0651	3.97328	4.19219	13.613
Motif7	1082	14281	16476	57266	Fos	Jun	Cxcl14	3526.91	652.939	288.799	73.0734	87.0485	985.66	746.094	1164.31	191.11	288.322	137.272	46.4909	608.656	609.952	78.1389	59.893	70.1495	9.05846	6.23888	4.22251	0.507316
Motif7	1083	14281	16476	67963	Fos	Jun	Npc2	3526.91	652.939	288.799	73.0734	87.0485	985.66	746.094	1164.31	191.11	288.322	137.272	46.4909	608.656	609.952	34.7451	19.1758	44.468	101.14	162.144	305.83	59.6066
Motif7	1084	14281	16476	67972	Fos	Jun	Atp2b1	3526.91	652.939	288.799	73.0734	87.0485	985.66	746.094	1164.31	191.11	288.322	137.272	46.4909	608.656	609.952	12.8209	25.4415	13.2873	7.01565	3.01067	5.16227	9.28432
Motif7	1085	14281	16476	69276	Fos	Jun	Sec62	3526.91	652.939	288.799	73.0734	87.0485	985.66	746.094	1164.31	191.11	288.322	137.272	46.4909	608.656	609.952	31.1106	21.3304	32.0215	25.9702	14.7503	6.99832	32.8214
Motif7	1086	14281	16476	72043	Fos	Jun	Sulf2	3526.91	652.939	288.799	73.0734	87.0485	985.66	746.094	1164.31	191.11	288.322	137.272	46.4909	608.656	609.952	1.34344	15.2767	262.494	197.637	50.92	7.60752	0.410408
Motif7	1087	14281	16476	74011	Fos	Jun	Slc25a27	3526.91	652.939	288.799	73.0734	87.0485	985.66	746.094	1164.31	191.11	288.322	137.272	46.4909	608.656	609.952	4.2323	27.0298	7.56173	4.65726	7.39567	0.275471	0.697194
Motif7	1088	14281	16476	76408	Fos	Jun	Abcc3	3526.91	652.939	288.799	73.0734	87.0485	985.66	746.094	1164.31	191.11	288.322	137.272	46.4909	608.656	609.952	0.101671	0.100049	1.66713	0.131744	0.145635	56.5472	0.184463
Motif7	1089	14281	16476	108069	Fos	Jun	Grm3	3526.91	652.939	288.799	73.0734	87.0485	985.66	746.094	1164.31	191.11	288.322	137.272	46.4909	608.656	609.952	158.366	5.81583	7.70076	0.921783	2.87273	0.771946	1.72608
Motif7	1090	14281	16476	140919	Fos	Jun	Slc17a6	3526.91	652.939	288.799	73.0734	87.0485	985.66	746.094	1164.31	191.11	288.322	137.272	46.4909	608.656	609.952	0.130613	61.8185	0.132265	0.1	0.1	0.1	0.164314
Motif7	1091	14281	16476	208715	Fos	Jun	Hmgcs1	3526.91	652.939	288.799	73.0734	87.0485	985.66	746.094	1164.31	191.11	288.322	137.272	46.4909	608.656	609.952	0.1	0.1	0.1	0.1	0.1	0.1	0.1
Motif7	1092	14281	16476	227753	Fos	Jun	Gsn	3526.91	652.939	288.799	73.0734	87.0485	985.66	746.094	1164.31	191.11	288.322	137.272	46.4909	608.656	609.952	3.34239	1.87031	60.6688	430.746	1415.65	5.68288	0.783598
Motif7	1093	14281	16476	232345	Fos	Jun	A2m	3526.91	652.939	288.799	73.0734	87.0485	985.66	746.094	1164.31	191.11	288.322	137.272	46.4909	608.656	609.952	13.2641	0.502109	0.598456	0.1	0.1	0.1	0.1
Motif7	1094	14281	16476	240913	Fos	Jun	Adamts4	3526.91	652.939	288.799	73.0734	87.0485	985.66	746.094	1164.31	191.11	288.322	137.272	46.4909	608.656	609.952	0.494957	1.06584	1.47166	127.565	61.4148	0.406639	3.85562
Motif7	1095	14281	18024	11761	Fos	Nfe2l2	Aox1	3526.91	652.939	288.799	73.0734	87.0485	985.66	746.094	11.8785	2.10439	3.21702	2.22825	4.96739	55.7299	47.471	4.40591	0.414087	0.351003	0.1	0.1	0.1	0.938566
Motif7	1096	14281	18024	11910	Fos	Nfe2l2	Atf3	3526.91	652.939	288.799	73.0734	87.0485	985.66	746.094	11.8785	2.10439	3.21702	2.22825	4.96739	55.7299	47.471	151.863	12.7112	61.8804	7.07691	8.96124	1217.34	508.871
Motif7	1097	14281	18024	12702	Fos	Nfe2l2	Socs3	3526.91	652.939	288.799	73.0734	87.0485	985.66	746.094	11.8785	2.10439	3.21702	2.22825	4.96739	55.7299	47.471	104.658	33.4415	27.2687	5.89069	7.63423	481.077	34.5331
Motif7	1098	14281	18024	14580	Fos	Nfe2l2	Gfap	3526.91	652.939	288.799	73.0734	87.0485	985.66	746.094	11.8785	2.10439	3.21702	2.22825	4.96739	55.7299	47.471	126.904	5.88167	6.35398	4.25725	18.4244	6.95014	3.55669
Motif7	1099	14281	18024	14678	Fos	Nfe2l2	Gnai2	3526.91	652.939	288.799	73.0734	87.0485	985.66	746.094	11.8785	2.10439	3.21702	2.22825	4.96739	55.7299	47.471	122.526	65.5032	189.1	120.481	87.9475	457.502	556.654
Motif7	1100	14281	18024	15368	Fos	Nfe2l2	Hmox1	3526.91	652.939	288.799	73.0734	87.0485	985.66	746.094	11.8785	2.10439	3.21702	2.22825	4.96739	55.7299	47.471	14.982	2.44328	25.2418	13.7052	6.05315	262.857	47.4858
Motif7	1101	14281	18024	16905	Fos	Nfe2l2	Lmna	3526.91	652.939	288.799	73.0734	87.0485	985.66	746.094	11.8785	2.10439	3.21702	2.22825	4.96739	55.7299	47.471	28.5837	79.6489	14.3937	16.0684	31.7128	39.7226	30.5872
Motif7	1102	14281	18024	17970	Fos	Nfe2l2	Ncf2	3526.91	652.939	288.799	73.0734	87.0485	985.66	746.094	11.8785	2.10439	3.21702	2.22825	4.96739	55.7299	47.471	0.1	0.145909	1.92682	0.202763	0.608753	52.7574	0.575676
Motif7	1103	14281	18024	20229	Fos	Nfe2l2	Sat1	3526.91	652.939	288.799	73.0734	87.0485	985.66	746.094	11.8785	2.10439	3.21702	2.22825	4.96739	55.7299	47.471	159.821	9.82689	40.8892	19.3887	17.2562	459.134	255.19
Motif7	1104	14281	18024	20716	Fos	Nfe2l2	Serpina3n	3526.91	652.939	288.799	73.0734	87.0485	985.66	746.094	11.8785	2.10439	3.21702	2.22825	4.96739	55.7299	47.471	9.0755	4.58565	17.6743	3.20544	1.69162	0.368829	0.429205
Motif7	1105	14281	18024	21391	Fos	Nfe2l2	Tbxas1	3526.91	652.939	288.799	73.0734	87.0485	985.66	746.094	11.8785	2.10439	3.21702	2.22825	4.96739	55.7299	47.471	0.1	0.242481	3.66263	0.266139	0.724021	116.906	0.100324
Motif7	1106	14281	18024	21803	Fos	Nfe2l2	Tgfb1	3526.91	652.939	288.799	73.0734	87.0485	985.66	746.094	11.8785	2.10439	3.21702	2.22825	4.96739	55.7299	47.471	1.03034	0.496899	7.73211	0.490779	1.01554	252.311	45.2314
Motif7	1107	14281	18024	21823	Fos	Nfe2l2	Th	3526.91	652.939	288.799	73.0734	87.0485	985.66	746.094	11.8785	2.10439	3.21702	2.22825	4.96739	55.7299	47.471	0.1	4.21576	0.1	0.1	0.106525	0.1	0.269516
Motif7	1108	14281	18024	22329	Fos	Nfe2l2	Vcam1	3526.91	652.939	288.799	73.0734	87.0485	985.66	746.094	11.8785	2.10439	3.21702	2.22825	4.96739	55.7299	47.471	190.683	7.50934	27.1089	3.07058	0.937811	5.99967	6.31801
Motif7	1109	14281	18024	23882	Fos	Nfe2l2	Gadd45g	3526.91	652.939	288.799	73.0734	87.0485	985.66	746.094	11.8785	2.10439	3.21702	2.22825	4.96739	55.7299	47.471	178.287	35.3812	17.8677	44.1449	33.1644	88.0289	29.5099
Motif7	1110	14281	18024	56615	Fos	Nfe2l2	Mgst1	3526.91	652.939	288.799	73.0734	87.0485	985.66	746.094	11.8785	2.10439	3.21702	2.22825	4.96739	55.7299	47.471	18.8016	1.26071	1.16201	0.383516	0.646628	1.15158	12.1067
Motif7	1111	14281	18024	76408	Fos	Nfe2l2	Abcc3	3526.91	652.939	288.799	73.0734	87.0485	985.66	746.094	11.8785	2.10439	3.21702	2.22825	4.96739	55.7299	47.471	0.101671	0.100049	1.66713	0.131744	0.145635	56.5472	0.184463
Motif7	1112	14281	20852	11816	Fos	Stat6	Apoe	3526.91	652.939	288.799	73.0734	87.0485	985.66	746.094	0.92698	0.421659	2.97595	0.141364	0.288255	70.4334	16.2619	3006.18	200.447	1175.7	142.123	216.084	2460.25	133.118
Motif7	1113	14281	20852	12051	Fos	Stat6	Bcl3	3526.91	652.939	288.799	73.0734	87.0485	985.66	746.094	0.92698	0.421659	2.97595	0.141364	0.288255	70.4334	16.2619	0.124184	0.1	0.5049	0.1	0.114967	18.037	3.22147
Motif7	1114	14281	20852	12702	Fos	Stat6	Socs3	3526.91	652.939	288.799	73.0734	87.0485	985.66	746.094	0.92698	0.421659	2.97595	0.141364	0.288255	70.4334	16.2619	104.658	33.4415	27.2687	5.89069	7.63423	481.077	34.5331
Motif7	1115	14281	20852	12890	Fos	Stat6	Cplx2	3526.91	652.939	288.799	73.0734	87.0485	985.66	746.094	0.92698	0.421659	2.97595	0.141364	0.288255	70.4334	16.2619	7.80515	62.2598	11.784	3.35289	9.93252	7.10228	1.88099
Motif7	1116	14281	20852	13030	Fos	Stat6	Ctsb	3526.91	652.939	288.799	73.0734	87.0485	985.66	746.094	0.92698	0.421659	2.97595	0.141364	0.288255	70.4334	16.2619	84.5465	65.1726	133.26	160.702	95.4872	1032.76	55.3566
Motif7	1117	14281	20852	13040	Fos	Stat6	Ctss	3526.91	652.939	288.799	73.0734	87.0485	985.66	746.094	0.92698	0.421659	2.97595	0.141364	0.288255	70.4334	16.2619	1.01172	1.76812	136.135	10.7727	19.366	1606.46	0.706271
Motif7	1118	14281	20852	17381	Fos	Stat6	Mmp12	3526.91	652.939	288.799	73.0734	87.0485	985.66	746.094	0.92698	0.421659	2.97595	0.141364	0.288255	70.4334	16.2619	0.1	0.1	0.1	0.1	0.1	0.5067	0.1
Motif7	1119	14281	20852	17873	Fos	Stat6	Gadd45b	3526.91	652.939	288.799	73.0734	87.0485	985.66	746.094	0.92698	0.421659	2.97595	0.141364	0.288255	70.4334	16.2619	77.7266	27.3702	14.598	21.2672	18.531	420.567	73.3209
Motif7	1120	14281	20852	18018	Fos	Stat6	Nfatc1	3526.91	652.939	288.799	73.0734	87.0485	985.66	746.094	0.92698	0.421659	2.97595	0.141364	0.288255	70.4334	16.2619	5.52042	0.498627	6.44149	1.98172	0.337193	23.5221	2.94967
Motif7	1121	14281	20852	19039	Fos	Stat6	Lgals3bp	3526.91	652.939	288.799	73.0734	87.0485	985.66	746.094	0.92698	0.421659	2.97595	0.141364	0.288255	70.4334	16.2619	4.64405	2.23042	1.8879	0.266292	0.341659	24.8382	8.65756
Motif7	1122	14281	20852	20194	Fos	Stat6	S100a10	3526.91	652.939	288.799	73.0734	87.0485	985.66	746.094	0.92698	0.421659	2.97595	0.141364	0.288255	70.4334	16.2619	0.645686	8.63283	3.5798	0.328547	1.02898	11.3643	5.97517
Motif7	1123	14281	20852	20440	Fos	Stat6	St6gal1	3526.91	652.939	288.799	73.0734	87.0485	985.66	746.094	0.92698	0.421659	2.97595	0.141364	0.288255	70.4334	16.2619	6.40296	4.42125	13.7262	4.78449	5.84168	12.442	13.5738
Motif7	1124	14281	20852	20750	Fos	Stat6	Spp1	3526.91	652.939	288.799	73.0734	87.0485	985.66	746.094	0.92698	0.421659	2.97595	0.141364	0.288255	70.4334	16.2619	0.234208	0.200886	0.583441	0.132101	0.619237	6.55393	0.12399
Motif7	1125	14281	20852	21803	Fos	Stat6	Tgfb1	3526.91	652.939	288.799	73.0734	87.0485	985.66	746.094	0.92698	0.421659	2.97595	0.141364	0.288255	70.4334	16.2619	1.03034	0.496899	7.73211	0.490779	1.01554	252.311	45.2314
Motif7	1126	14281	20852	22329	Fos	Stat6	Vcam1	3526.91	652.939	288.799	73.0734	87.0485	985.66	746.094	0.92698	0.421659	2.97595	0.141364	0.288255	70.4334	16.2619	190.683	7.50934	27.1089	3.07058	0.937811	5.99967	6.31801
Motif7	1127	14281	20852	23882	Fos	Stat6	Gadd45g	3526.91	652.939	288.799	73.0734	87.0485	985.66	746.094	0.92698	0.421659	2.97595	0.141364	0.288255	70.4334	16.2619	178.287	35.3812	17.8677	44.1449	33.1644	88.0289	29.5099
Motif7	1128	14281	56312	11676	Fos	Nupr1	Aldoc	3526.91	652.939	288.799	73.0734	87.0485	985.66	746.094	2.87795	1.01309	5.69487	0.143297	0.731551	18.1424	1.57663	512.119	28.196	206.034	29.9166	75.3821	42.5779	4.75055
Motif7	1129	14281	56312	11910	Fos	Nupr1	Atf3	3526.91	652.939	288.799	73.0734	87.0485	985.66	746.094	2.87795	1.01309	5.69487	0.143297	0.731551	18.1424	1.57663	151.863	12.7112	61.8804	7.07691	8.96124	1217.34	508.871
Motif7	1130	14281	56312	13197	Fos	Nupr1	Gadd45a	3526.91	652.939	288.799	73.0734	87.0485	985.66	746.094	2.87795	1.01309	5.69487	0.143297	0.731551	18.1424	1.57663	14.3047	2.8892	8.57867	14.1745	5.48397	4.36471	32.0779
Motif7	1131	14281	56312	16007	Fos	Nupr1	Cyr61	3526.91	652.939	288.799	73.0734	87.0485	985.66	746.094	2.87795	1.01309	5.69487	0.143297	0.731551	18.1424	1.57663	842.292	27.7727	55.0122	5.26233	0.966686	20.7928	408.12
Motif7	1132	14281	56312	17381	Fos	Nupr1	Mmp12	3526.91	652.939	288.799	73.0734	87.0485	985.66	746.094	2.87795	1.01309	5.69487	0.143297	0.731551	18.1424	1.57663	0.1	0.1	0.1	0.1	0.1	0.5067	0.1
Motif7	1133	14281	56312	20229	Fos	Nupr1	Sat1	3526.91	652.939	288.799	73.0734	87.0485	985.66	746.094	2.87795	1.01309	5.69487	0.143297	0.731551	18.1424	1.57663	159.821	9.82689	40.8892	19.3887	17.2562	459.134	255.19
Motif7	1134	14282	11909	11303	Fosb	Atf2	Abca1	609.435	218.936	144.787	32.7815	22.7435	326.671	207.757	13.2563	20.4764	13.3422	10.0109	3.92053	2.55306	10.9123	67.5195	3.23183	15.5394	5.78763	0.302847	8.48766	48.3712
Motif7	1135	14282	11909	11520	Fosb	Atf2	Plin2	609.435	218.936	144.787	32.7815	22.7435	326.671	207.757	13.2563	20.4764	13.3422	10.0109	3.92053	2.55306	10.9123	7.36148	5.81035	14.3508	3.37484	2.63123	58.1203	58.5826
Motif7	1136	14282	11909	11600	Fosb	Atf2	Angpt1	609.435	218.936	144.787	32.7815	22.7435	326.671	207.757	13.2563	20.4764	13.3422	10.0109	3.92053	2.55306	10.9123	6.09192	16.2306	0.353149	0.142443	0.115542	0.1	0.248777
Motif7	1137	14282	11909	11676	Fosb	Atf2	Aldoc	609.435	218.936	144.787	32.7815	22.7435	326.671	207.757	13.2563	20.4764	13.3422	10.0109	3.92053	2.55306	10.9123	512.119	28.196	206.034	29.9166	75.3821	42.5779	4.75055
Motif7	1138	14282	11909	11747	Fosb	Atf2	Anxa5	609.435	218.936	144.787	32.7815	22.7435	326.671	207.757	13.2563	20.4764	13.3422	10.0109	3.92053	2.55306	10.9123	15.5096	3.11131	7.36879	9.1731	22.6619	23.2072	106.708
Motif7	1139	14282	11909	11761	Fosb	Atf2	Aox1	609.435	218.936	144.787	32.7815	22.7435	326.671	207.757	13.2563	20.4764	13.3422	10.0109	3.92053	2.55306	10.9123	4.40591	0.414087	0.351003	0.1	0.1	0.1	0.938566
Motif7	1140	14282	11909	11816	Fosb	Atf2	Apoe	609.435	218.936	144.787	32.7815	22.7435	326.671	207.757	13.2563	20.4764	13.3422	10.0109	3.92053	2.55306	10.9123	3006.18	200.447	1175.7	142.123	216.084	2460.25	133.118
Motif7	1141	14282	11909	11820	Fosb	Atf2	App	609.435	218.936	144.787	32.7815	22.7435	326.671	207.757	13.2563	20.4764	13.3422	10.0109	3.92053	2.55306	10.9123	57.9653	307.141	139.379	467.777	376.347	36.5844	320.145
Motif7	1142	14282	11909	11829	Fosb	Atf2	Aqp4	609.435	218.936	144.787	32.7815	22.7435	326.671	207.757	13.2563	20.4764	13.3422	10.0109	3.92053	2.55306	10.9123	317.639	11.6386	11.1956	0.75701	1.42149	0.848913	1.20388
Motif7	1143	14282	11909	11998	Fosb	Atf2	Avp	609.435	218.936	144.787	32.7815	22.7435	326.671	207.757	13.2563	20.4764	13.3422	10.0109	3.92053	2.55306	10.9123	0.1	0.930623	0.1	0.12723	0.1	0.1	0.1
Motif7	1144	14282	11909	12044	Fosb	Atf2	Bcl2a1a	609.435	218.936	144.787	32.7815	22.7435	326.671	207.757	13.2563	20.4764	13.3422	10.0109	3.92053	2.55306	10.9123	0.1	0.159786	2.01483	0.150524	0.201517	152.751	0.144586
Motif7	1145	14282	11909	12051	Fosb	Atf2	Bcl3	609.435	218.936	144.787	32.7815	22.7435	326.671	207.757	13.2563	20.4764	13.3422	10.0109	3.92053	2.55306	10.9123	0.124184	0.1	0.5049	0.1	0.114967	18.037	3.22147
Motif7	1146	14282	11909	12257	Fosb	Atf2	Tspo	609.435	218.936	144.787	32.7815	22.7435	326.671	207.757	13.2563	20.4764	13.3422	10.0109	3.92053	2.55306	10.9123	1.53705	1.27035	1.68315	0.376498	0.439673	21.4487	18.5524
Motif7	1147	14282	11909	12267	Fosb	Atf2	C3ar1	609.435	218.936	144.787	32.7815	22.7435	326.671	207.757	13.2563	20.4764	13.3422	10.0109	3.92053	2.55306	10.9123	0.1	0.211344	5.57363	0.100085	0.325951	108.093	0.1
Motif7	1148	14282	11909	12322	Fosb	Atf2	Camk2a	609.435	218.936	144.787	32.7815	22.7435	326.671	207.757	13.2563	20.4764	13.3422	10.0109	3.92053	2.55306	10.9123	0.809133	10.325	46.101	6.25663	47.1784	42.9122	0.504869
Motif7	1149	14282	11909	12443	Fosb	Atf2	Ccnd1	609.435	218.936	144.787	32.7815	22.7435	326.671	207.757	13.2563	20.4764	13.3422	10.0109	3.92053	2.55306	10.9123	39.0367	3.74527	70.4731	8.64873	0.970035	33.4878	73.1324
Motif7	1150	14282	11909	12505	Fosb	Atf2	Cd44	609.435	218.936	144.787	32.7815	22.7435	326.671	207.757	13.2563	20.4764	13.3422	10.0109	3.92053	2.55306	10.9123	16.0639	2.24648	0.574021	0.1	0.17193	2.00939	0.264963
Motif7	1151	14282	11909	12514	Fosb	Atf2	Cd68	609.435	218.936	144.787	32.7815	22.7435	326.671	207.757	13.2563	20.4764	13.3422	10.0109	3.92053	2.55306	10.9123	1.83287	1.08307	19.5594	2.39111	3.44149	575.307	0.645765
Motif7	1152	14282	11909	12608	Fosb	Atf2	Cebpb	609.435	218.936	144.787	32.7815	22.7435	326.671	207.757	13.2563	20.4764	13.3422	10.0109	3.92053	2.55306	10.9123	23.0064	4.63157	8.56758	0.893436	1.12883	305.027	8.95597
Motif7	1153	14282	11909	12654	Fosb	Atf2	Chil1	609.435	218.936	144.787	32.7815	22.7435	326.671	207.757	13.2563	20.4764	13.3422	10.0109	3.92053	2.55306	10.9123	#N/A	#N/A	#N/A	#N/A	#N/A	#N/A	#N/A
Motif7	1154	14282	11909	12702	Fosb	Atf2	Socs3	609.435	218.936	144.787	32.7815	22.7435	326.671	207.757	13.2563	20.4764	13.3422	10.0109	3.92053	2.55306	10.9123	104.658	33.4415	27.2687	5.89069	7.63423	481.077	34.5331
Motif7	1155	14282	11909	12759	Fosb	Atf2	Clu	609.435	218.936	144.787	32.7815	22.7435	326.671	207.757	13.2563	20.4764	13.3422	10.0109	3.92053	2.55306	10.9123	594.654	36.4609	277.146	42.5714	51.7937	46.0544	6.33436
Motif7	1156	14282	11909	12801	Fosb	Atf2	Cnr1	609.435	218.936	144.787	32.7815	22.7435	326.671	207.757	13.2563	20.4764	13.3422	10.0109	3.92053	2.55306	10.9123	10.1262	50.83	2.37606	0.263293	0.297916	0.113074	0.161951
Motif7	1157	14282	11909	12830	Fosb	Atf2	Col4a5	609.435	218.936	144.787	32.7815	22.7435	326.671	207.757	13.2563	20.4764	13.3422	10.0109	3.92053	2.55306	10.9123	9.24272	0.629912	4.78587	0.113455	0.118348	0.1	0.409602
Motif7	1158	14282	11909	12870	Fosb	Atf2	Cp	609.435	218.936	144.787	32.7815	22.7435	326.671	207.757	13.2563	20.4764	13.3422	10.0109	3.92053	2.55306	10.9123	0.253926	0.209596	13.5268	1.79037	0.107149	1.36955	5.34563
Motif7	1159	14282	11909	12890	Fosb	Atf2	Cplx2	609.435	218.936	144.787	32.7815	22.7435	326.671	207.757	13.2563	20.4764	13.3422	10.0109	3.92053	2.55306	10.9123	7.80515	62.2598	11.784	3.35289	9.93252	7.10228	1.88099
Motif7	1160	14282	11909	12977	Fosb	Atf2	Csf1	609.435	218.936	144.787	32.7815	22.7435	326.671	207.757	13.2563	20.4764	13.3422	10.0109	3.92053	2.55306	10.9123	19.8163	7.95311	13.1707	13.9589	20.4754	198.42	15.373
Motif7	1161	14282	11909	12978	Fosb	Atf2	Csf1r	609.435	218.936	144.787	32.7815	22.7435	326.671	207.757	13.2563	20.4764	13.3422	10.0109	3.92053	2.55306	10.9123	1.62157	1.92723	104.302	7.29033	16.4281	3007.33	0.535314
Motif7	1162	14282	11909	13030	Fosb	Atf2	Ctsb	609.435	218.936	144.787	32.7815	22.7435	326.671	207.757	13.2563	20.4764	13.3422	10.0109	3.92053	2.55306	10.9123	84.5465	65.1726	133.26	160.702	95.4872	1032.76	55.3566
Motif7	1163	14282	11909	13039	Fosb	Atf2	Ctsl	609.435	218.936	144.787	32.7815	22.7435	326.671	207.757	13.2563	20.4764	13.3422	10.0109	3.92053	2.55306	10.9123	167.898	43.8297	75.7038	326.849	112.064	224.761	246.351
Motif7	1164	14282	11909	13040	Fosb	Atf2	Ctss	609.435	218.936	144.787	32.7815	22.7435	326.671	207.757	13.2563	20.4764	13.3422	10.0109	3.92053	2.55306	10.9123	1.01172	1.76812	136.135	10.7727	19.366	1606.46	0.706271
Motif7	1165	14282	11909	13051	Fosb	Atf2	Cx3cr1	609.435	218.936	144.787	32.7815	22.7435	326.671	207.757	13.2563	20.4764	13.3422	10.0109	3.92053	2.55306	10.9123	0.299202	0.575245	33.1649	1.43809	3.54297	489.692	0.163113
Motif7	1166	14282	11909	13132	Fosb	Atf2	Dab2	609.435	218.936	144.787	32.7815	22.7435	326.671	207.757	13.2563	20.4764	13.3422	10.0109	3.92053	2.55306	10.9123	9.99079	1.62116	17.1656	2.87739	0.28525	19.0918	41.4008
Motif7	1167	14282	11909	13167	Fosb	Atf2	Dbi	609.435	218.936	144.787	32.7815	22.7435	326.671	207.757	13.2563	20.4764	13.3422	10.0109	3.92053	2.55306	10.9123	475.735	61.7894	366.39	138.499	135.364	20.1596	96.9824
Motif7	1168	14282	11909	13197	Fosb	Atf2	Gadd45a	609.435	218.936	144.787	32.7815	22.7435	326.671	207.757	13.2563	20.4764	13.3422	10.0109	3.92053	2.55306	10.9123	14.3047	2.8892	8.57867	14.1745	5.48397	4.36471	32.0779
Motif7	1169	14282	11909	13712	Fosb	Atf2	Elk1	609.435	218.936	144.787	32.7815	22.7435	326.671	207.757	13.2563	20.4764	13.3422	10.0109	3.92053	2.55306	10.9123	9.44237	8.8508	9.52853	5.42227	2.65968	3.35134	5.3977
Motif7	1170	14282	11909	13733	Fosb	Atf2	Adgre1	609.435	218.936	144.787	32.7815	22.7435	326.671	207.757	13.2563	20.4764	13.3422	10.0109	3.92053	2.55306	10.9123	#N/A	#N/A	#N/A	#N/A	#N/A	#N/A	#N/A
Motif7	1171	14282	11909	14066	Fosb	Atf2	F3	609.435	218.936	144.787	32.7815	22.7435	326.671	207.757	13.2563	20.4764	13.3422	10.0109	3.92053	2.55306	10.9123	163.723	6.21663	35.6979	5.16981	1.6236	1.35979	0.83658
Motif7	1172	14282	11909	14102	Fosb	Atf2	Fas	609.435	218.936	144.787	32.7815	22.7435	326.671	207.757	13.2563	20.4764	13.3422	10.0109	3.92053	2.55306	10.9123	2.68735	0.266363	0.101647	0.1	0.1	4.48606	6.27208
Motif7	1173	14282	11909	14130	Fosb	Atf2	Fcgr2b	609.435	218.936	144.787	32.7815	22.7435	326.671	207.757	13.2563	20.4764	13.3422	10.0109	3.92053	2.55306	10.9123	0.1	0.145861	6.0472	0.213469	1.02004	101.763	0.120873
Motif7	1174	14282	11909	14247	Fosb	Atf2	Fli1	609.435	218.936	144.787	32.7815	22.7435	326.671	207.757	13.2563	20.4764	13.3422	10.0109	3.92053	2.55306	10.9123	0.337723	0.177492	1.32708	0.1	0.126383	12.6849	55.8596
Motif7	1175	14282	11909	14417	Fosb	Atf2	Gad2	609.435	218.936	144.787	32.7815	22.7435	326.671	207.757	13.2563	20.4764	13.3422	10.0109	3.92053	2.55306	10.9123	1.82592	20.6458	0.427917	0.1	0.228997	0.1	0.169772
Motif7	1176	14282	11909	14466	Fosb	Atf2	Gba	609.435	218.936	144.787	32.7815	22.7435	326.671	207.757	13.2563	20.4764	13.3422	10.0109	3.92053	2.55306	10.9123	22.2469	11.3075	22.0624	38.5936	28.9832	85.8669	30.0888
Motif7	1177	14282	11909	14469	Fosb	Atf2	Gbp2	609.435	218.936	144.787	32.7815	22.7435	326.671	207.757	13.2563	20.4764	13.3422	10.0109	3.92053	2.55306	10.9123	0.42789	0.1	0.404998	0.1	0.1	1.76034	9.33622
Motif7	1178	14282	11909	14580	Fosb	Atf2	Gfap	609.435	218.936	144.787	32.7815	22.7435	326.671	207.757	13.2563	20.4764	13.3422	10.0109	3.92053	2.55306	10.9123	126.904	5.88167	6.35398	4.25725	18.4244	6.95014	3.55669
Motif7	1179	14282	11909	14595	Fosb	Atf2	B4galt1	609.435	218.936	144.787	32.7815	22.7435	326.671	207.757	13.2563	20.4764	13.3422	10.0109	3.92053	2.55306	10.9123	4.60416	1.6595	3.13942	0.223473	0.213239	91.9034	20.7639
Motif7	1180	14282	11909	14667	Fosb	Atf2	Gm2a	609.435	218.936	144.787	32.7815	22.7435	326.671	207.757	13.2563	20.4764	13.3422	10.0109	3.92053	2.55306	10.9123	43.5347	8.39414	201.956	72.6317	17.8943	70.8849	9.29721
Motif7	1181	14282	11909	15170	Fosb	Atf2	Ptpn6	609.435	218.936	144.787	32.7815	22.7435	326.671	207.757	13.2563	20.4764	13.3422	10.0109	3.92053	2.55306	10.9123	0.233326	0.302476	4.33502	0.298363	0.789342	114.985	0.213816
Motif7	1182	14282	11909	15182	Fosb	Atf2	Hdac2	609.435	218.936	144.787	32.7815	22.7435	326.671	207.757	13.2563	20.4764	13.3422	10.0109	3.92053	2.55306	10.9123	27.73	43.2831	38.3075	30.6271	10.7239	5.76918	28.8444
Motif7	1183	14282	11909	15277	Fosb	Atf2	Hk2	609.435	218.936	144.787	32.7815	22.7435	326.671	207.757	13.2563	20.4764	13.3422	10.0109	3.92053	2.55306	10.9123	4.46089	0.393443	6.06445	1.1699	0.512283	62.3119	0.1
Motif7	1184	14282	11909	15368	Fosb	Atf2	Hmox1	609.435	218.936	144.787	32.7815	22.7435	326.671	207.757	13.2563	20.4764	13.3422	10.0109	3.92053	2.55306	10.9123	14.982	2.44328	25.2418	13.7052	6.05315	262.857	47.4858
Motif7	1185	14282	11909	15446	Fosb	Atf2	Hpgd	609.435	218.936	144.787	32.7815	22.7435	326.671	207.757	13.2563	20.4764	13.3422	10.0109	3.92053	2.55306	10.9123	0.910015	0.504112	3.21966	0.621645	0.268245	6.5712	0.105878
Motif7	1186	14282	11909	15507	Fosb	Atf2	Hspb1	609.435	218.936	144.787	32.7815	22.7435	326.671	207.757	13.2563	20.4764	13.3422	10.0109	3.92053	2.55306	10.9123	2.31718	1.08263	4.05429	0.197425	0.877178	24.7809	166.681
Motif7	1187	14282	11909	15894	Fosb	Atf2	Icam1	609.435	218.936	144.787	32.7815	22.7435	326.671	207.757	13.2563	20.4764	13.3422	10.0109	3.92053	2.55306	10.9123	6.0287	3.04833	6.70103	0.155897	0.387922	528.195	166.507
Motif7	1188	14282	11909	15903	Fosb	Atf2	Id3	609.435	218.936	144.787	32.7815	22.7435	326.671	207.757	13.2563	20.4764	13.3422	10.0109	3.92053	2.55306	10.9123	218.761	11.9072	24.1286	7.12062	9.38017	4.88874	99.1945
Motif7	1189	14282	11909	16007	Fosb	Atf2	Cyr61	609.435	218.936	144.787	32.7815	22.7435	326.671	207.757	13.2563	20.4764	13.3422	10.0109	3.92053	2.55306	10.9123	842.292	27.7727	55.0122	5.26233	0.966686	20.7928	408.12
Motif7	1190	14282	11909	16011	Fosb	Atf2	Igfbp5	609.435	218.936	144.787	32.7815	22.7435	326.671	207.757	13.2563	20.4764	13.3422	10.0109	3.92053	2.55306	10.9123	25.3654	9.51032	11.203	1.51067	1.91292	0.466396	0.335994
Motif7	1191	14282	11909	16155	Fosb	Atf2	Il10rb	609.435	218.936	144.787	32.7815	22.7435	326.671	207.757	13.2563	20.4764	13.3422	10.0109	3.92053	2.55306	10.9123	4.31731	0.441209	5.23801	0.892363	0.540214	42.7024	28.4213
Motif7	1192	14282	11909	16331	Fosb	Atf2	Inpp5d	609.435	218.936	144.787	32.7815	22.7435	326.671	207.757	13.2563	20.4764	13.3422	10.0109	3.92053	2.55306	10.9123	1.49846	0.353572	7.62927	0.414469	0.976411	203.627	5.87014
Motif7	1193	14282	11909	16403	Fosb	Atf2	Itga6	609.435	218.936	144.787	32.7815	22.7435	326.671	207.757	13.2563	20.4764	13.3422	10.0109	3.92053	2.55306	10.9123	47.5375	2.83613	3.17056	0.298441	0.257236	15.0942	22.312
Motif7	1194	14282	11909	16411	Fosb	Atf2	Itgax	609.435	218.936	144.787	32.7815	22.7435	326.671	207.757	13.2563	20.4764	13.3422	10.0109	3.92053	2.55306	10.9123	0.1	0.1	0.161588	0.1	0.1	4.17931	0.1
Motif7	1195	14282	11909	16502	Fosb	Atf2	Kcnc1	609.435	218.936	144.787	32.7815	22.7435	326.671	207.757	13.2563	20.4764	13.3422	10.0109	3.92053	2.55306	10.9123	1.26696	12.7773	4.12887	1.73178	0.400089	0.259206	0.1
Motif7	1196	14282	11909	16779	Fosb	Atf2	Lamb2	609.435	218.936	144.787	32.7815	22.7435	326.671	207.757	13.2563	20.4764	13.3422	10.0109	3.92053	2.55306	10.9123	30.0508	1.42056	2.47372	0.1	0.463487	13.4909	54.0566
Motif7	1197	14282	11909	16854	Fosb	Atf2	Lgals3	609.435	218.936	144.787	32.7815	22.7435	326.671	207.757	13.2563	20.4764	13.3422	10.0109	3.92053	2.55306	10.9123	2.69148	0.381906	0.513602	0.317279	0.242465	8.87167	0.770312
Motif7	1198	14282	11909	16905	Fosb	Atf2	Lmna	609.435	218.936	144.787	32.7815	22.7435	326.671	207.757	13.2563	20.4764	13.3422	10.0109	3.92053	2.55306	10.9123	28.5837	79.6489	14.3937	16.0684	31.7128	39.7226	30.5872
Motif7	1199	14282	11909	16913	Fosb	Atf2	Psmb8	609.435	218.936	144.787	32.7815	22.7435	326.671	207.757	13.2563	20.4764	13.3422	10.0109	3.92053	2.55306	10.9123	0.311158	0.347529	3.75827	0.535359	0.485434	48.4732	9.15972
Motif7	1200	14282	11909	16948	Fosb	Atf2	Lox	609.435	218.936	144.787	32.7815	22.7435	326.671	207.757	13.2563	20.4764	13.3422	10.0109	3.92053	2.55306	10.9123	0.1	0.207672	2.27171	0.402892	0.100566	0.141086	0.310899
Motif7	1201	14282	11909	17035	Fosb	Atf2	Lxn	609.435	218.936	144.787	32.7815	22.7435	326.671	207.757	13.2563	20.4764	13.3422	10.0109	3.92053	2.55306	10.9123	96.7057	7.31614	9.85761	1.3266	2.05877	2.29451	59.3661
Motif7	1202	14282	11909	17381	Fosb	Atf2	Mmp12	609.435	218.936	144.787	32.7815	22.7435	326.671	207.757	13.2563	20.4764	13.3422	10.0109	3.92053	2.55306	10.9123	0.1	0.1	0.1	0.1	0.1	0.5067	0.1
Motif7	1203	14282	11909	17750	Fosb	Atf2	Mt2	609.435	218.936	144.787	32.7815	22.7435	326.671	207.757	13.2563	20.4764	13.3422	10.0109	3.92053	2.55306	10.9123	144.828	8.91288	80.1505	47.6688	45.5895	49.4139	26.9689
Motif7	1204	14282	11909	17873	Fosb	Atf2	Gadd45b	609.435	218.936	144.787	32.7815	22.7435	326.671	207.757	13.2563	20.4764	13.3422	10.0109	3.92053	2.55306	10.9123	77.7266	27.3702	14.598	21.2672	18.531	420.567	73.3209
Motif7	1205	14282	11909	18173	Fosb	Atf2	Slc11a1	609.435	218.936	144.787	32.7815	22.7435	326.671	207.757	13.2563	20.4764	13.3422	10.0109	3.92053	2.55306	10.9123	0.105549	0.1	2.22308	0.142006	0.435681	65.4831	0.103176
Motif7	1206	14282	11909	18791	Fosb	Atf2	Plat	609.435	218.936	144.787	32.7815	22.7435	326.671	207.757	13.2563	20.4764	13.3422	10.0109	3.92053	2.55306	10.9123	120.22	13.4918	29.4872	89.2872	78.7872	0.848186	160.943
Motif7	1207	14282	11909	18802	Fosb	Atf2	Plcd4	609.435	218.936	144.787	32.7815	22.7435	326.671	207.757	13.2563	20.4764	13.3422	10.0109	3.92053	2.55306	10.9123	33.9707	0.704206	1.48499	0.119458	0.450935	0.319377	0.109777
Motif7	1208	14282	11909	18826	Fosb	Atf2	Lcp1	609.435	218.936	144.787	32.7815	22.7435	326.671	207.757	13.2563	20.4764	13.3422	10.0109	3.92053	2.55306	10.9123	0.420704	0.41923	7.8629	1.50243	4.9758	126.964	46.375
Motif7	1209	14282	11909	19039	Fosb	Atf2	Lgals3bp	609.435	218.936	144.787	32.7815	22.7435	326.671	207.757	13.2563	20.4764	13.3422	10.0109	3.92053	2.55306	10.9123	4.64405	2.23042	1.8879	0.266292	0.341659	24.8382	8.65756
Motif7	1210	14282	11909	19124	Fosb	Atf2	Procr	609.435	218.936	144.787	32.7815	22.7435	326.671	207.757	13.2563	20.4764	13.3422	10.0109	3.92053	2.55306	10.9123	0.905925	0.639163	0.175101	0.1	0.132533	1.35023	31.2896
Motif7	1211	14282	11909	20194	Fosb	Atf2	S100a10	609.435	218.936	144.787	32.7815	22.7435	326.671	207.757	13.2563	20.4764	13.3422	10.0109	3.92053	2.55306	10.9123	0.645686	8.63283	3.5798	0.328547	1.02898	11.3643	5.97517
Motif7	1212	14282	11909	20198	Fosb	Atf2	S100a4	609.435	218.936	144.787	32.7815	22.7435	326.671	207.757	13.2563	20.4764	13.3422	10.0109	3.92053	2.55306	10.9123	4.16844	0.953431	35.2773	12.6305	1.08617	6.79298	1.09902
Motif7	1213	14282	11909	20200	Fosb	Atf2	S100a6	609.435	218.936	144.787	32.7815	22.7435	326.671	207.757	13.2563	20.4764	13.3422	10.0109	3.92053	2.55306	10.9123	23.5328	3.09986	100.275	102.371	64.0201	8.16165	2.20851
Motif7	1214	14282	11909	20302	Fosb	Atf2	Ccl3	609.435	218.936	144.787	32.7815	22.7435	326.671	207.757	13.2563	20.4764	13.3422	10.0109	3.92053	2.55306	10.9123	1.33202	1.62833	47.016	0.9842	1.64107	2453.9	1.11371
Motif7	1215	14282	11909	20440	Fosb	Atf2	St6gal1	609.435	218.936	144.787	32.7815	22.7435	326.671	207.757	13.2563	20.4764	13.3422	10.0109	3.92053	2.55306	10.9123	6.40296	4.42125	13.7262	4.78449	5.84168	12.442	13.5738
Motif7	1216	14282	11909	20716	Fosb	Atf2	Serpina3n	609.435	218.936	144.787	32.7815	22.7435	326.671	207.757	13.2563	20.4764	13.3422	10.0109	3.92053	2.55306	10.9123	9.0755	4.58565	17.6743	3.20544	1.69162	0.368829	0.429205
Motif7	1217	14282	11909	20750	Fosb	Atf2	Spp1	609.435	218.936	144.787	32.7815	22.7435	326.671	207.757	13.2563	20.4764	13.3422	10.0109	3.92053	2.55306	10.9123	0.234208	0.200886	0.583441	0.132101	0.619237	6.55393	0.12399
Motif7	1218	14282	11909	20971	Fosb	Atf2	Sdc4	609.435	218.936	144.787	32.7815	22.7435	326.671	207.757	13.2563	20.4764	13.3422	10.0109	3.92053	2.55306	10.9123	68.4904	2.62363	10.1024	0.609097	2.68884	128.891	3.42853
Motif7	1219	14282	11909	21356	Fosb	Atf2	Tapbp	609.435	218.936	144.787	32.7815	22.7435	326.671	207.757	13.2563	20.4764	13.3422	10.0109	3.92053	2.55306	10.9123	7.80451	10.2703	9.48878	5.07522	3.7414	83.6202	18.978
Motif7	1220	14282	11909	21391	Fosb	Atf2	Tbxas1	609.435	218.936	144.787	32.7815	22.7435	326.671	207.757	13.2563	20.4764	13.3422	10.0109	3.92053	2.55306	10.9123	0.1	0.242481	3.66263	0.266139	0.724021	116.906	0.100324
Motif7	1221	14282	11909	21803	Fosb	Atf2	Tgfb1	609.435	218.936	144.787	32.7815	22.7435	326.671	207.757	13.2563	20.4764	13.3422	10.0109	3.92053	2.55306	10.9123	1.03034	0.496899	7.73211	0.490779	1.01554	252.311	45.2314
Motif7	1222	14282	11909	21813	Fosb	Atf2	Tgfbr2	609.435	218.936	144.787	32.7815	22.7435	326.671	207.757	13.2563	20.4764	13.3422	10.0109	3.92053	2.55306	10.9123	1.21262	1.25291	4.48761	0.160136	0.285827	60.0126	57.8355
Motif7	1223	14282	11909	21823	Fosb	Atf2	Th	609.435	218.936	144.787	32.7815	22.7435	326.671	207.757	13.2563	20.4764	13.3422	10.0109	3.92053	2.55306	10.9123	0.1	4.21576	0.1	0.1	0.106525	0.1	0.269516
Motif7	1224	14282	11909	21825	Fosb	Atf2	Thbs1	609.435	218.936	144.787	32.7815	22.7435	326.671	207.757	13.2563	20.4764	13.3422	10.0109	3.92053	2.55306	10.9123	23.7131	1.64977	1.49284	0.1	0.1	4.3626	0.548853
Motif7	1225	14282	11909	21826	Fosb	Atf2	Thbs2	609.435	218.936	144.787	32.7815	22.7435	326.671	207.757	13.2563	20.4764	13.3422	10.0109	3.92053	2.55306	10.9123	1.1138	3.4148	1.56854	0.63966	0.102046	0.254297	1.62275
Motif7	1226	14282	11909	21857	Fosb	Atf2	Timp1	609.435	218.936	144.787	32.7815	22.7435	326.671	207.757	13.2563	20.4764	13.3422	10.0109	3.92053	2.55306	10.9123	0.628603	0.576928	0.314831	0.1	0.166082	0.240432	11.399
Motif7	1227	14282	11909	21858	Fosb	Atf2	Timp2	609.435	218.936	144.787	32.7815	22.7435	326.671	207.757	13.2563	20.4764	13.3422	10.0109	3.92053	2.55306	10.9123	21.2489	142.155	51.0368	61.483	31.9456	106.532	2.54563
Motif7	1228	14282	11909	21894	Fosb	Atf2	Tln1	609.435	218.936	144.787	32.7815	22.7435	326.671	207.757	13.2563	20.4764	13.3422	10.0109	3.92053	2.55306	10.9123	9.47011	1.802	14.1087	11.8394	11.2796	100.388	30.9199
Motif7	1229	14282	11909	22051	Fosb	Atf2	Trip6	609.435	218.936	144.787	32.7815	22.7435	326.671	207.757	13.2563	20.4764	13.3422	10.0109	3.92053	2.55306	10.9123	10.1168	3.55542	2.51178	1.37963	0.33863	4.37428	13.0699
Motif7	1230	14282	11909	22228	Fosb	Atf2	Ucp2	609.435	218.936	144.787	32.7815	22.7435	326.671	207.757	13.2563	20.4764	13.3422	10.0109	3.92053	2.55306	10.9123	2.0502	2.25879	14.5461	1.27351	2.2945	320.096	54.446
Motif7	1231	14282	11909	22288	Fosb	Atf2	Utrn	609.435	218.936	144.787	32.7815	22.7435	326.671	207.757	13.2563	20.4764	13.3422	10.0109	3.92053	2.55306	10.9123	5.57021	5.81792	2.40739	0.572477	0.780616	0.214054	18.6069
Motif7	1232	14282	11909	22329	Fosb	Atf2	Vcam1	609.435	218.936	144.787	32.7815	22.7435	326.671	207.757	13.2563	20.4764	13.3422	10.0109	3.92053	2.55306	10.9123	190.683	7.50934	27.1089	3.07058	0.937811	5.99967	6.31801
Motif7	1233	14282	11909	22352	Fosb	Atf2	Vim	609.435	218.936	144.787	32.7815	22.7435	326.671	207.757	13.2563	20.4764	13.3422	10.0109	3.92053	2.55306	10.9123	63.0815	11.2729	22.5417	2.74262	1.48659	15.1848	583.873
Motif7	1234	14282	11909	23882	Fosb	Atf2	Gadd45g	609.435	218.936	144.787	32.7815	22.7435	326.671	207.757	13.2563	20.4764	13.3422	10.0109	3.92053	2.55306	10.9123	178.287	35.3812	17.8677	44.1449	33.1644	88.0289	29.5099
Motif7	1235	14282	11909	26433	Fosb	Atf2	Plod3	609.435	218.936	144.787	32.7815	22.7435	326.671	207.757	13.2563	20.4764	13.3422	10.0109	3.92053	2.55306	10.9123	22.3999	11.1121	23.8754	31.2793	20.6374	123.99	28.8663
Motif7	1236	14282	11909	27060	Fosb	Atf2	Tcirg1	609.435	218.936	144.787	32.7815	22.7435	326.671	207.757	13.2563	20.4764	13.3422	10.0109	3.92053	2.55306	10.9123	17.0068	2.39703	13.4343	9.82425	12.9526	246.683	6.98506
Motif7	1237	14282	11909	27279	Fosb	Atf2	Tnfrsf12a	609.435	218.936	144.787	32.7815	22.7435	326.671	207.757	13.2563	20.4764	13.3422	10.0109	3.92053	2.55306	10.9123	6.23034	3.74635	7.93546	2.82551	2.94209	206.161	137.633
Motif7	1238	14282	11909	54353	Fosb	Atf2	Skap2	609.435	218.936	144.787	32.7815	22.7435	326.671	207.757	13.2563	20.4764	13.3422	10.0109	3.92053	2.55306	10.9123	4.2623	3.98885	3.68856	1.42816	3.23203	42.5444	2.9187
Motif7	1239	14282	11909	55932	Fosb	Atf2	Gbp3	609.435	218.936	144.787	32.7815	22.7435	326.671	207.757	13.2563	20.4764	13.3422	10.0109	3.92053	2.55306	10.9123	6.61741	0.262842	0.523124	0.117993	0.1	1.29882	11.2226
Motif7	1240	14282	11909	56312	Fosb	Atf2	Nupr1	609.435	218.936	144.787	32.7815	22.7435	326.671	207.757	13.2563	20.4764	13.3422	10.0109	3.92053	2.55306	10.9123	2.87795	1.01309	5.69487	0.143297	0.731551	18.1424	1.57663
Motif7	1241	14282	11909	56637	Fosb	Atf2	Gsk3b	609.435	218.936	144.787	32.7815	22.7435	326.671	207.757	13.2563	20.4764	13.3422	10.0109	3.92053	2.55306	10.9123	22.3831	38.6851	18.2567	15.0651	3.97328	4.19219	13.613
Motif7	1242	14282	11909	57266	Fosb	Atf2	Cxcl14	609.435	218.936	144.787	32.7815	22.7435	326.671	207.757	13.2563	20.4764	13.3422	10.0109	3.92053	2.55306	10.9123	78.1389	59.893	70.1495	9.05846	6.23888	4.22251	0.507316
Motif7	1243	14282	11909	67963	Fosb	Atf2	Npc2	609.435	218.936	144.787	32.7815	22.7435	326.671	207.757	13.2563	20.4764	13.3422	10.0109	3.92053	2.55306	10.9123	34.7451	19.1758	44.468	101.14	162.144	305.83	59.6066
Motif7	1244	14282	11909	67972	Fosb	Atf2	Atp2b1	609.435	218.936	144.787	32.7815	22.7435	326.671	207.757	13.2563	20.4764	13.3422	10.0109	3.92053	2.55306	10.9123	12.8209	25.4415	13.2873	7.01565	3.01067	5.16227	9.28432
Motif7	1245	14282	11909	69276	Fosb	Atf2	Sec62	609.435	218.936	144.787	32.7815	22.7435	326.671	207.757	13.2563	20.4764	13.3422	10.0109	3.92053	2.55306	10.9123	31.1106	21.3304	32.0215	25.9702	14.7503	6.99832	32.8214
Motif7	1246	14282	11909	74011	Fosb	Atf2	Slc25a27	609.435	218.936	144.787	32.7815	22.7435	326.671	207.757	13.2563	20.4764	13.3422	10.0109	3.92053	2.55306	10.9123	4.2323	27.0298	7.56173	4.65726	7.39567	0.275471	0.697194
Motif7	1247	14282	11909	76408	Fosb	Atf2	Abcc3	609.435	218.936	144.787	32.7815	22.7435	326.671	207.757	13.2563	20.4764	13.3422	10.0109	3.92053	2.55306	10.9123	0.101671	0.100049	1.66713	0.131744	0.145635	56.5472	0.184463
Motif7	1248	14282	11909	108069	Fosb	Atf2	Grm3	609.435	218.936	144.787	32.7815	22.7435	326.671	207.757	13.2563	20.4764	13.3422	10.0109	3.92053	2.55306	10.9123	158.366	5.81583	7.70076	0.921783	2.87273	0.771946	1.72608
Motif7	1249	14282	11909	140919	Fosb	Atf2	Slc17a6	609.435	218.936	144.787	32.7815	22.7435	326.671	207.757	13.2563	20.4764	13.3422	10.0109	3.92053	2.55306	10.9123	0.130613	61.8185	0.132265	0.1	0.1	0.1	0.164314
Motif7	1250	14282	11909	208715	Fosb	Atf2	Hmgcs1	609.435	218.936	144.787	32.7815	22.7435	326.671	207.757	13.2563	20.4764	13.3422	10.0109	3.92053	2.55306	10.9123	0.1	0.1	0.1	0.1	0.1	0.1	0.1
Motif7	1251	14282	11909	227753	Fosb	Atf2	Gsn	609.435	218.936	144.787	32.7815	22.7435	326.671	207.757	13.2563	20.4764	13.3422	10.0109	3.92053	2.55306	10.9123	3.34239	1.87031	60.6688	430.746	1415.65	5.68288	0.783598
Motif7	1252	14282	11909	232345	Fosb	Atf2	A2m	609.435	218.936	144.787	32.7815	22.7435	326.671	207.757	13.2563	20.4764	13.3422	10.0109	3.92053	2.55306	10.9123	13.2641	0.502109	0.598456	0.1	0.1	0.1	0.1
Motif7	1253	14282	11909	240913	Fosb	Atf2	Adamts4	609.435	218.936	144.787	32.7815	22.7435	326.671	207.757	13.2563	20.4764	13.3422	10.0109	3.92053	2.55306	10.9123	0.494957	1.06584	1.47166	127.565	61.4148	0.406639	3.85562
Motif7	1254	14282	12606	11520	Fosb	Cebpa	Plin2	609.435	218.936	144.787	32.7815	22.7435	326.671	207.757	2.5068	19.9774	15.0504	1.62269	0.916773	355.147	0.950628	7.36148	5.81035	14.3508	3.37484	2.63123	58.1203	58.5826
Motif7	1255	14282	12606	11761	Fosb	Cebpa	Aox1	609.435	218.936	144.787	32.7815	22.7435	326.671	207.757	2.5068	19.9774	15.0504	1.62269	0.916773	355.147	0.950628	4.40591	0.414087	0.351003	0.1	0.1	0.1	0.938566
Motif7	1256	14282	12606	11816	Fosb	Cebpa	Apoe	609.435	218.936	144.787	32.7815	22.7435	326.671	207.757	2.5068	19.9774	15.0504	1.62269	0.916773	355.147	0.950628	3006.18	200.447	1175.7	142.123	216.084	2460.25	133.118
Motif7	1257	14282	12606	11820	Fosb	Cebpa	App	609.435	218.936	144.787	32.7815	22.7435	326.671	207.757	2.5068	19.9774	15.0504	1.62269	0.916773	355.147	0.950628	57.9653	307.141	139.379	467.777	376.347	36.5844	320.145
Motif7	1258	14282	12606	12044	Fosb	Cebpa	Bcl2a1a	609.435	218.936	144.787	32.7815	22.7435	326.671	207.757	2.5068	19.9774	15.0504	1.62269	0.916773	355.147	0.950628	0.1	0.159786	2.01483	0.150524	0.201517	152.751	0.144586
Motif7	1259	14282	12606	12267	Fosb	Cebpa	C3ar1	609.435	218.936	144.787	32.7815	22.7435	326.671	207.757	2.5068	19.9774	15.0504	1.62269	0.916773	355.147	0.950628	0.1	0.211344	5.57363	0.100085	0.325951	108.093	0.1
Motif7	1260	14282	12606	12654	Fosb	Cebpa	Chil1	609.435	218.936	144.787	32.7815	22.7435	326.671	207.757	2.5068	19.9774	15.0504	1.62269	0.916773	355.147	0.950628	#N/A	#N/A	#N/A	#N/A	#N/A	#N/A	#N/A
Motif7	1261	14282	12606	12702	Fosb	Cebpa	Socs3	609.435	218.936	144.787	32.7815	22.7435	326.671	207.757	2.5068	19.9774	15.0504	1.62269	0.916773	355.147	0.950628	104.658	33.4415	27.2687	5.89069	7.63423	481.077	34.5331
Motif7	1262	14282	12606	12870	Fosb	Cebpa	Cp	609.435	218.936	144.787	32.7815	22.7435	326.671	207.757	2.5068	19.9774	15.0504	1.62269	0.916773	355.147	0.950628	0.253926	0.209596	13.5268	1.79037	0.107149	1.36955	5.34563
Motif7	1263	14282	12606	12977	Fosb	Cebpa	Csf1	609.435	218.936	144.787	32.7815	22.7435	326.671	207.757	2.5068	19.9774	15.0504	1.62269	0.916773	355.147	0.950628	19.8163	7.95311	13.1707	13.9589	20.4754	198.42	15.373
Motif7	1264	14282	12606	12978	Fosb	Cebpa	Csf1r	609.435	218.936	144.787	32.7815	22.7435	326.671	207.757	2.5068	19.9774	15.0504	1.62269	0.916773	355.147	0.950628	1.62157	1.92723	104.302	7.29033	16.4281	3007.33	0.535314
Motif7	1265	14282	12606	13039	Fosb	Cebpa	Ctsl	609.435	218.936	144.787	32.7815	22.7435	326.671	207.757	2.5068	19.9774	15.0504	1.62269	0.916773	355.147	0.950628	167.898	43.8297	75.7038	326.849	112.064	224.761	246.351
Motif7	1266	14282	12606	13051	Fosb	Cebpa	Cx3cr1	609.435	218.936	144.787	32.7815	22.7435	326.671	207.757	2.5068	19.9774	15.0504	1.62269	0.916773	355.147	0.950628	0.299202	0.575245	33.1649	1.43809	3.54297	489.692	0.163113
Motif7	1267	14282	12606	13197	Fosb	Cebpa	Gadd45a	609.435	218.936	144.787	32.7815	22.7435	326.671	207.757	2.5068	19.9774	15.0504	1.62269	0.916773	355.147	0.950628	14.3047	2.8892	8.57867	14.1745	5.48397	4.36471	32.0779
Motif7	1268	14282	12606	13733	Fosb	Cebpa	Adgre1	609.435	218.936	144.787	32.7815	22.7435	326.671	207.757	2.5068	19.9774	15.0504	1.62269	0.916773	355.147	0.950628	#N/A	#N/A	#N/A	#N/A	#N/A	#N/A	#N/A
Motif7	1269	14282	12606	14469	Fosb	Cebpa	Gbp2	609.435	218.936	144.787	32.7815	22.7435	326.671	207.757	2.5068	19.9774	15.0504	1.62269	0.916773	355.147	0.950628	0.42789	0.1	0.404998	0.1	0.1	1.76034	9.33622
Motif7	1270	14282	12606	14580	Fosb	Cebpa	Gfap	609.435	218.936	144.787	32.7815	22.7435	326.671	207.757	2.5068	19.9774	15.0504	1.62269	0.916773	355.147	0.950628	126.904	5.88167	6.35398	4.25725	18.4244	6.95014	3.55669
Motif7	1271	14282	12606	14595	Fosb	Cebpa	B4galt1	609.435	218.936	144.787	32.7815	22.7435	326.671	207.757	2.5068	19.9774	15.0504	1.62269	0.916773	355.147	0.950628	4.60416	1.6595	3.13942	0.223473	0.213239	91.9034	20.7639
Motif7	1272	14282	12606	15368	Fosb	Cebpa	Hmox1	609.435	218.936	144.787	32.7815	22.7435	326.671	207.757	2.5068	19.9774	15.0504	1.62269	0.916773	355.147	0.950628	14.982	2.44328	25.2418	13.7052	6.05315	262.857	47.4858
Motif7	1273	14282	12606	15446	Fosb	Cebpa	Hpgd	609.435	218.936	144.787	32.7815	22.7435	326.671	207.757	2.5068	19.9774	15.0504	1.62269	0.916773	355.147	0.950628	0.910015	0.504112	3.21966	0.621645	0.268245	6.5712	0.105878
Motif7	1274	14282	12606	15894	Fosb	Cebpa	Icam1	609.435	218.936	144.787	32.7815	22.7435	326.671	207.757	2.5068	19.9774	15.0504	1.62269	0.916773	355.147	0.950628	6.0287	3.04833	6.70103	0.155897	0.387922	528.195	166.507
Motif7	1275	14282	12606	16011	Fosb	Cebpa	Igfbp5	609.435	218.936	144.787	32.7815	22.7435	326.671	207.757	2.5068	19.9774	15.0504	1.62269	0.916773	355.147	0.950628	25.3654	9.51032	11.203	1.51067	1.91292	0.466396	0.335994
Motif7	1276	14282	12606	16411	Fosb	Cebpa	Itgax	609.435	218.936	144.787	32.7815	22.7435	326.671	207.757	2.5068	19.9774	15.0504	1.62269	0.916773	355.147	0.950628	0.1	0.1	0.161588	0.1	0.1	4.17931	0.1
Motif7	1277	14282	12606	16476	Fosb	Cebpa	Jun	609.435	218.936	144.787	32.7815	22.7435	326.671	207.757	2.5068	19.9774	15.0504	1.62269	0.916773	355.147	0.950628	1164.31	191.11	288.322	137.272	46.4909	608.656	609.952
Motif7	1278	14282	12606	16913	Fosb	Cebpa	Psmb8	609.435	218.936	144.787	32.7815	22.7435	326.671	207.757	2.5068	19.9774	15.0504	1.62269	0.916773	355.147	0.950628	0.311158	0.347529	3.75827	0.535359	0.485434	48.4732	9.15972
Motif7	1279	14282	12606	17750	Fosb	Cebpa	Mt2	609.435	218.936	144.787	32.7815	22.7435	326.671	207.757	2.5068	19.9774	15.0504	1.62269	0.916773	355.147	0.950628	144.828	8.91288	80.1505	47.6688	45.5895	49.4139	26.9689
Motif7	1280	14282	12606	18173	Fosb	Cebpa	Slc11a1	609.435	218.936	144.787	32.7815	22.7435	326.671	207.757	2.5068	19.9774	15.0504	1.62269	0.916773	355.147	0.950628	0.105549	0.1	2.22308	0.142006	0.435681	65.4831	0.103176
Motif7	1281	14282	12606	18802	Fosb	Cebpa	Plcd4	609.435	218.936	144.787	32.7815	22.7435	326.671	207.757	2.5068	19.9774	15.0504	1.62269	0.916773	355.147	0.950628	33.9707	0.704206	1.48499	0.119458	0.450935	0.319377	0.109777
Motif7	1282	14282	12606	20198	Fosb	Cebpa	S100a4	609.435	218.936	144.787	32.7815	22.7435	326.671	207.757	2.5068	19.9774	15.0504	1.62269	0.916773	355.147	0.950628	4.16844	0.953431	35.2773	12.6305	1.08617	6.79298	1.09902
Motif7	1283	14282	12606	20302	Fosb	Cebpa	Ccl3	609.435	218.936	144.787	32.7815	22.7435	326.671	207.757	2.5068	19.9774	15.0504	1.62269	0.916773	355.147	0.950628	1.33202	1.62833	47.016	0.9842	1.64107	2453.9	1.11371
Motif7	1284	14282	12606	20750	Fosb	Cebpa	Spp1	609.435	218.936	144.787	32.7815	22.7435	326.671	207.757	2.5068	19.9774	15.0504	1.62269	0.916773	355.147	0.950628	0.234208	0.200886	0.583441	0.132101	0.619237	6.55393	0.12399
Motif7	1285	14282	12606	20971	Fosb	Cebpa	Sdc4	609.435	218.936	144.787	32.7815	22.7435	326.671	207.757	2.5068	19.9774	15.0504	1.62269	0.916773	355.147	0.950628	68.4904	2.62363	10.1024	0.609097	2.68884	128.891	3.42853
Motif7	1286	14282	12606	21391	Fosb	Cebpa	Tbxas1	609.435	218.936	144.787	32.7815	22.7435	326.671	207.757	2.5068	19.9774	15.0504	1.62269	0.916773	355.147	0.950628	0.1	0.242481	3.66263	0.266139	0.724021	116.906	0.100324
Motif7	1287	14282	12606	21823	Fosb	Cebpa	Th	609.435	218.936	144.787	32.7815	22.7435	326.671	207.757	2.5068	19.9774	15.0504	1.62269	0.916773	355.147	0.950628	0.1	4.21576	0.1	0.1	0.106525	0.1	0.269516
Motif7	1288	14282	12606	21825	Fosb	Cebpa	Thbs1	609.435	218.936	144.787	32.7815	22.7435	326.671	207.757	2.5068	19.9774	15.0504	1.62269	0.916773	355.147	0.950628	23.7131	1.64977	1.49284	0.1	0.1	4.3626	0.548853
Motif7	1289	14282	12606	22228	Fosb	Cebpa	Ucp2	609.435	218.936	144.787	32.7815	22.7435	326.671	207.757	2.5068	19.9774	15.0504	1.62269	0.916773	355.147	0.950628	2.0502	2.25879	14.5461	1.27351	2.2945	320.096	54.446
[truncated: 5,573 more rows]

## Sheet: Table S6
Table S6. GOBPs regulated by TF pairs that could be operative in microglia and OPC
[truncated: 34 more rows]
